# Supplementary material for: Disentangling oncogenic amplicons in esophageal adenocarcinoma
Source: Nat Commun. 2024 May 14;15:4074. doi: 10.1038/s41467-024-47619-4 (PMC11094127; doi:10.1038/s41467-024-47619-4)
Supplement: Supplementary file 4 — Supplementary Data 1 [file 41467_2024_47619_MOESM4_ESM.xlsx]

## Sheet: Cohort clinical and treatment
Supplementary Data 1. Cohort clinical and treatment data
ID	eventType	ecDNA	BFB	Linear	Amplicon	age_group	Smoker_ever	Self_reported_heavy_alc_use	Symptoms_heartburn_ever	Reflux_med_use_ever	NSAID_med_use_ever	T_stage	Death	Years_Surv
b095be882	ecDNA	1	0	0	1	70+ years old	never		N	N		T1	0	10.884615384615383
6dbb23b5b	0	0	0	0	0	60 - 69 years old	never	no	Y	Y		T3	0	8.5
2567f5779	BFB,ecDNA	1	1	0	1	50 - 59 years old	ever	no	Y	Y			0	5.5
a624a0c1c	Linear amplification	0	0	1	1	60 - 69 years old	ever	no	Y	Y	Y	T1	1	3.4038461538461537
298220242	Linear amplification	0	0	1	1	60 - 69 years old	never		Y	N		T3	1	11.25
cd65d105e	Linear amplification,Complex non-cyclic,ecDNA,BFB	1	1	1	1	60 - 69 years old	ever	yes	Y	Y		T2	0	8.288461538461538
fc9a6db44	ecDNA,Linear amplification	1	0	1	1	50 - 59 years old	ever		Y	Y	Y	T3	1	2.0961538461538463
3fff03c9f	0	0	0	0	0	70+ years old	ever					T3	1	0.4615384615384615
d2588a7ed	0	0	0	0	0	50 - 59 years old	ever	no				T3	1	1.0961538461538465
5a6c12d7e	ecDNA,BFB,Linear amplification,Complex non-cyclic	1	1	1	1	60 - 69 years old	ever	yes	Y	Y		T3	1	3.1923076923076925
a29375231	Linear amplification,ecDNA,Complex non-cyclic	1	0	1	1	70+ years old	ever	no	Y	Y		T3	1	1.2307692307692308
5e49d3e75	ecDNA,BFB	1	1	0	1	70+ years old	never	no	Y	Y		T1	0	5.153846153846154
f0e5bb894	ecDNA	1	0	0	1	60 - 69 years old	ever	no	Y	Y	Y	T1	0	8.423076923076923
a6d223164	Linear amplification	0	0	1	1	70+ years old	ever	no	N	N	N	T3	1	1.0576923076923077
ec3960b75	0	0	0	0	0	50 - 59 years old	never	no	Y	Y	N	T1	1	6.653846153846154
39402fc51	BFB,Linear amplification	0	1	1	1	60 - 69 years old	ever	no	Y	Y		T1	1	1.0192307692307692
0f48df246	0	0	0	0	0	70+ years old	ever	no	Y	Y	Y	T3	0	5.326923076923077
b26feac50	0	0	0	0	0	60 - 69 years old	never				Y		1	0.9423076923076924
a504c27a1	ecDNA,Linear amplification,BFB,Complex non-cyclic	1	1	1	1	70+ years old	ever	no	Y	Y	N	T3	1	2.4423076923076925
f751ad9c5	0	0	0	0	0	70+ years old	ever	no	N	N	Y	T3	1	2.3846153846153846
ede9d5169	Complex non-cyclic,ecDNA	1	0	0	1	70+ years old	ever	no	N	N		T3	0	6.980769230769231
69445a60b	Linear amplification,Complex non-cyclic,BFB	0	1	1	1	< 50 years old	never	no	Y	Y		T4	1	0.6538461538461539
b83276e27	Linear amplification,Complex non-cyclic,ecDNA	1	0	1	1	60 - 69 years old	ever	no	Y	Y		T3	1	1.0576923076923077
da859c8e9	ecDNA	1	0	0	1	70+ years old	never					T2	1	3.8846153846153846
0c596e131	ecDNA	1	0	0	1	60 - 69 years old	ever	no	Y	Y			1	7.1923076923076925
9bede39d7	BFB	0	1	0	1	50 - 59 years old	ever	yes	Y	Y			1	0.8461538461538461
7e5fe5468	ecDNA,BFB,Linear amplification	1	1	1	1	60 - 69 years old	ever	no	Y	Y	Y		1	1.4230769230769231
c8520defc	ecDNA,Linear amplification	1	0	1	1	60 - 69 years old	ever	no	Y	Y		T3	0	4.6923076923076925
7d8254a43	ecDNA	1	0	0	1	50 - 59 years old	never	no	Y	Y		T3	1	2.326923076923077
f8b3f47b0	Complex non-cyclic,BFB	0	1	0	1	60 - 69 years old	ever	yes	Y	Y	N		1	1.8461538461538465
70224ed44	Linear amplification,BFB,Complex non-cyclic	0	1	1	1	70+ years old	ever	no	Y	Y		T3	1	0.6538461538461539
5efa2bbba	0	0	0	0	0	< 50 years old	never	yes	Y	Y	N	T2	1	1.6730769230769231
9a498e8b1	ecDNA,Complex non-cyclic	1	0	0	1	70+ years old	never	no	Y	Y	Y		1	6.403846153846154
314b3b441	0	0	0	0	0	70+ years old	ever	no	N	N		T3	1	1.8846153846153848
aacbb2aa0	Linear amplification,Complex non-cyclic	0	0	1	1	60 - 69 years old	ever	no	Y	Y	N	T3	1	1.9807692307692308
e2aeac309	Linear amplification,Complex non-cyclic,BFB	0	1	1	1	70+ years old	ever	no	N	N		T3	0	5.307692307692308
e690adbb9	ecDNA,Linear amplification,Complex non-cyclic	1	0	1	1	70+ years old	ever	no			Y	T3	1	1.7307692307692308
a25ba6991	0	0	0	0	0	60 - 69 years old	ever	yes	Y	Y			1	0.5384615384615384
736816540	Complex non-cyclic,Linear amplification	0	0	1	1	60 - 69 years old	ever	yes	Y	Y			1
1aa5c1b7d	Complex non-cyclic,BFB,Linear amplification	0	1	1	1	60 - 69 years old	ever	no	Y	Y		T4	1	1.1346153846153846
3f033a231	Linear amplification	0	0	1	1	60 - 69 years old	ever	yes	Y	Y	Y	T3	1	4.634615384615385
acf69aa66	Linear amplification,Complex non-cyclic,ecDNA	1	0	1	1	70+ years old	ever	no	Y	Y	Y		1	4.6923076923076925
c4a9bc403	0	0	0	0	0	70+ years old	ever	yes	N	N	Y	T3	1	6.961538461538462
89bab9e7f	Complex non-cyclic,BFB,ecDNA	1	1	0	1	70+ years old	ever		Y	Y		T1	1	1.0384615384615383
fa37be852	ecDNA,Complex non-cyclic	1	0	0	1	70+ years old	never	no	N	N	Y	T3	0	0.4615384615384615
92e63aeec	Complex non-cyclic	0	0	0	1	70+ years old	ever	no	Y	Y	Y	T3	1	2.173076923076923
f766c67a2	0	0	0	0	0	70+ years old	ever	no	N	N	N	T3	1	0.8846153846153846
ebf7ea541	0	0	0	0	0	70+ years old	never						1	0.8846153846153846
3132e2e81	0	0	0	0	0	60 - 69 years old	never	no	N	N		T3	1	2.9615384615384617
69acfce1b	Linear amplification,Complex non-cyclic,ecDNA	1	0	1	1	50 - 59 years old	ever	no	N	N		T3	1	4.769230769230769
86068b946	ecDNA	1	0	0	1	70+ years old	ever		Y	Y	Y	T2	1	8.423076923076923
1b2666062	BFB,Complex non-cyclic	0	1	0	1	50 - 59 years old	ever	yes	Y	Y	Y	T3	0	6.980769230769231
5e8016e0d	Linear amplification,Complex non-cyclic,BFB	0	1	1	1	50 - 59 years old	never	no	Y	N	N	T3	0	7.673076923076923
f9b321ca7	Linear amplification,Complex non-cyclic,ecDNA,BFB	1	1	1	1	< 50 years old	ever	no	Y	Y	Y	T4	1	3.0961538461538463
d297f88c6	0	0	0	0	0	60 - 69 years old	ever	no				T3	1	4.057692307692308
bd0b25935	BFB,ecDNA,Complex non-cyclic	1	1	0	1	50 - 59 years old	ever		N	N		T3	1	3.3461538461538463
0c78eb71d	0	0	0	0	0	70+ years old	ever	no	Y	Y	Y	T1	0	5.384615384615385
a307c661f	ecDNA	1	0	0	1	70+ years old	ever	no	Y	Y	Y		1	2.3653846153846154
a46434e58	ecDNA,BFB	1	1	0	1	60 - 69 years old	never	no	Y	Y	Y		1	1.5769230769230769
89cc2856c	ecDNA	1	0	0	1	60 - 69 years old	ever	no					1	3.576923076923077
604eb83f1	ecDNA	1	0	0	1	70+ years old	ever	no					1	2.0576923076923075
493bf7322	BFB,ecDNA,Complex non-cyclic	1	1	0	1	60 - 69 years old	ever	no	Y	Y	Y	T1	1	3.980769230769231
660c9e00a	0	0	0	0	0	70+ years old	ever	no	N	N	N	T4	1	4.365384615384615
b9ea87e34	0	0	0	0	0	60 - 69 years old	ever					T2	0	6.096153846153846
e84d029db	ecDNA	1	0	0	1	50 - 59 years old	ever	no	Y	Y	Y	T3	1	2.3846153846153846
fb1c71971	Linear amplification	0	0	1	1	50 - 59 years old	ever		Y	Y	Y		0	9.076923076923077
dbdc97310	BFB	0	1	0	1	50 - 59 years old	ever	no					1	0.8846153846153846
62731af34	Linear amplification	0	0	1	1	50 - 59 years old	never				Y	T3	1	0.4230769230769231
7f7a57bd9	ecDNA,BFB	1	1	0	1	60 - 69 years old	ever		Y	Y	Y		1	3.826923076923077
3f09772b9	BFB,Linear amplification	0	1	1	1	70+ years old	ever	no	Y	Y			0	8.057692307692308
74854df07	ecDNA,Linear amplification,Complex non-cyclic	1	0	1	1	70+ years old	ever		N	N	Y	T4	1	2.75
5da22e009	ecDNA,Linear amplification,BFB,Complex non-cyclic	1	1	1	1	50 - 59 years old	ever	no	Y	Y	N	T3	0	6.326923076923077
674447974	Linear amplification	0	0	1	1	50 - 59 years old	ever	no	Y	Y	Y		0	5.134615384615385
adef0e9ec	0	0	0	0	0	50 - 59 years old	ever	no	Y	Y	Y	T3	0	5.826923076923077
cda8761be	Linear amplification,ecDNA,Complex non-cyclic	1	0	1	1	70+ years old	never	no	Y	Y	Y	T3	0	7.288461538461538
42a2b2ad8	0	0	0	0	0	70+ years old	ever	yes	Y	Y	Y	T1	0	7.115384615384615
2089c7c80	0	0	0	0	0	70+ years old	never					T3	1	3.2884615384615383
0a60808f0	ecDNA	1	0	0	1	70+ years old	never						1	4.423076923076923
d0f07dbe5	0	0	0	0	0	70+ years old	never		Y	Y	Y	T1	1	6.615384615384615
2e9faf288	Linear amplification,Complex non-cyclic,ecDNA	1	0	1	1	60 - 69 years old	ever		Y	Y			1	1.5
141c4e0d1	0	0	0	0	0	60 - 69 years old	ever	no	Y	Y	Y	T1	1	3.980769230769231
43964f503	BFB,ecDNA,Linear amplification	1	1	1	1	50 - 59 years old	ever	no	Y	Y	Y		1	0.3076923076923077
c38c7f036	BFB	0	1	0	1	60 - 69 years old	ever	no	Y	Y	Y		0	5.134615384615385
18ca78d45	Linear amplification,BFB	0	1	1	1	60 - 69 years old	ever	no	Y	Y		T3	1	1.3076923076923077
43776438d	0	0	0	0	0	60 - 69 years old	ever		N	N	Y	T3	1	1.0769230769230769
41db2179d	Linear amplification,BFB,ecDNA	1	1	1	1	50 - 59 years old	ever	no	Y	Y			1	1.807692307692308
26d51bb9b	Linear amplification,Complex non-cyclic,BFB	0	1	1	1	70+ years old	never	no					0	7.634615384615385
94c34e247	0	0	0	0	0	70+ years old	ever		N	N			1	1.2884615384615383
e8c62d34a	Linear amplification	0	0	1	1	70+ years old	never					T3	0	7.115384615384615
8debf2cb5	Complex non-cyclic,Linear amplification,ecDNA,BFB	1	1	1	1	60 - 69 years old	ever		Y	Y			1	1.2307692307692308
335a0dc4a	BFB,ecDNA	1	1	0	1	60 - 69 years old	ever	no	Y	Y	Y	T3	1	2.1923076923076925
8793b7894	0	0	0	0	0	70+ years old	ever	no	N	N	Y	T1	1	2.1538461538461537
d48cde4ed	ecDNA,Linear amplification,Complex non-cyclic,BFB	1	1	1	1	70+ years old	ever						1	0.4230769230769231
2e84eea0e	BFB,ecDNA	1	1	0	1	60 - 69 years old	ever						1	0.4615384615384615
2c6216458	0	0	0	0	0	60 - 69 years old	never		N	N			0	5.557692307692308
2368c29b6	Complex non-cyclic,ecDNA	1	0	0	1	70+ years old	ever					T1	1	2.6923076923076925
c68720506	ecDNA,BFB	1	1	0	1	60 - 69 years old	never					T3	1	0.4230769230769231
ffec2a7d8	ecDNA,Linear amplification,Complex non-cyclic,BFB	1	1	1	1	50 - 59 years old	never	no				T3	1	1.3461538461538465
e4831d0fe	0	0	0	0	0	50 - 59 years old	ever	yes					0	8.096153846153847
e98422b6e	BFB	0	1	0	1	60 - 69 years old	ever	no	Y	Y	Y	T1	0	5.153846153846154
93db044aa	Linear amplification	0	0	1	1	70+ years old	ever	no	Y	Y	Y	T1	0	5.711538461538462
6c92f8b77	Complex non-cyclic,BFB,ecDNA	1	1	0	1	70+ years old	ever		Y	Y	Y	T1	1	0.3461538461538461
eb01c179c	0	0	0	0	0	60 - 69 years old	never					T4	1	12.01923076923077
4400030f9	Linear amplification	0	0	1	1	70+ years old	never						1	0.2884615384615384
8f456a908	0	0	0	0	0	50 - 59 years old	never	no	Y	Y	N	T3	1	3.2115384615384617
b31dbb31a	Complex non-cyclic,ecDNA	1	0	0	1	60 - 69 years old	ever	no	Y	Y	Y		0	5.423076923076923
3180f8e34	ecDNA,BFB,Linear amplification,Complex non-cyclic	1	1	1	1	60 - 69 years old	ever	no	Y	Y	Y	T3	1	5.115384615384615
66b579b67	Linear amplification	0	0	1	1	60 - 69 years old	never				N	T1	0	4.25
f0a60d6e4	Linear amplification,Complex non-cyclic,BFB	0	1	1	1	60 - 69 years old	never						1	3.230769230769231
97530512f	BFB,Complex non-cyclic	0	1	0	1	60 - 69 years old	ever		N	N			1	1.6153846153846154
76c9e4b9a	Linear amplification,BFB	0	1	1	1	70+ years old							1	0.6923076923076923
9fe4684a2	Complex non-cyclic,BFB,ecDNA,Linear amplification	1	1	1	1	60 - 69 years old	ever	yes	Y	Y	N		1	1.0192307692307692
3677fc279	ecDNA,Complex non-cyclic,Linear amplification	1	0	1	1	60 - 69 years old	ever	no	N	N		T3	0	7.057692307692308
b87e55cef	Linear amplification,BFB	0	1	1	1	70+ years old	never	no	Y	Y			1	2.769230769230769
e225fb7c1	BFB,Complex non-cyclic,Linear amplification,ecDNA	1	1	1	1	60 - 69 years old	ever	no					1	2.1153846153846154
3681b57c4	BFB,Linear amplification	0	1	1	1	70+ years old	ever						1	2.5384615384615383
cafa1c4cb	0	0	0	0	0	70+ years old	ever						1	0.9615384615384616
e28ac921f	Complex non-cyclic,ecDNA,Linear amplification,BFB	1	1	1	1	70+ years old	never		N	N		T3	0	4.596153846153846
60371515e	Complex non-cyclic,Linear amplification,BFB	0	1	1	1	< 50 years old	never	no	Y	N	N		0	4.423076923076923
997182d49	Complex non-cyclic,Linear amplification,ecDNA,BFB	1	1	1	1	50 - 59 years old	ever	yes	Y	N	N		0	4.923076923076923
7873d357d	ecDNA	1	0	0	1	60 - 69 years old	ever	no				T1	0	1.6730769230769231
fb00842bd	0	0	0	0	0	< 50 years old	never	no	Y	Y	Y		1	3.1538461538461537
290d0ca5c	ecDNA,BFB	1	1	0	1	60 - 69 years old	ever	no	Y	Y	Y	T3	0	9.788461538461538
29aee1dbe	Complex non-cyclic,ecDNA	1	0	0	1	60 - 69 years old	never	no	N	N			1	2.6153846153846154
e5c42fa30	Linear amplification,ecDNA	1	0	1	1	50 - 59 years old	ever	no			Y		1	2
ca7711a37	ecDNA,Complex non-cyclic,Linear amplification	1	0	1	1	60 - 69 years old	never	no	N	N	N	T4	1	6.365384615384615
2bad03c19	BFB,ecDNA	1	1	0	1	60 - 69 years old	ever					T3	1	2.769230769230769
d905f253b	ecDNA,BFB,Linear amplification	1	1	1	1	60 - 69 years old	never						1	0.2692307692307692
078773cc3	Complex non-cyclic,Linear amplification	0	0	1	1	70+ years old	ever					T3	1	1.0576923076923077
dc28fc658	0	0	0	0	0	70+ years old	ever	no				T3	1	1.4807692307692308
bc79d401d	ecDNA,BFB,Linear amplification	1	1	1	1	60 - 69 years old	ever						1	0.6153846153846154
24bacec57	BFB	0	1	0	1	60 - 69 years old	never						1	1.4615384615384617
6e3abcccf	0	0	0	0	0	60 - 69 years old	never	no					1	0.1923076923076923
b384683d8	Linear amplification	0	0	1	1	< 50 years old	ever	no	Y	Y	Y	T2	1	4.326923076923077
4f659330e	ecDNA,Linear amplification,Complex non-cyclic,BFB	1	1	1	1	50 - 59 years old	ever	no	Y	Y	Y	T1	1	4.019230769230769
06b180435	ecDNA,BFB	1	1	0	1	70+ years old	ever		Y	N	Y	T3	1	3.3076923076923075
87aebaab1	BFB,Linear amplification	0	1	1	1	70+ years old	ever	no				T1	1	0.8653846153846154
639c6f5a4	ecDNA,Complex non-cyclic,BFB	1	1	0	1	70+ years old	ever	no	N	N	Y	T3	1	0.8653846153846154
934fe8480	0	0	0	0	0	50 - 59 years old	ever	no			Y	T4	1	1.2884615384615383
953dec19d	0	0	0	0	0	50 - 59 years old	ever	no	Y	Y			1	0.4230769230769231
4b835a2c9	0	0	0	0	0	60 - 69 years old	ever	no	Y	Y		T4	1	0.8461538461538461
21c3e02f4	BFB	0	1	0	1	50 - 59 years old	never	no	N	N		T3	1	2.4423076923076925
d74d36850	Linear amplification,ecDNA,Complex non-cyclic	1	0	1	1	70+ years old	ever					T3	0	0.9615384615384616
9b03b9e1b	0	0	0	0	0	70+ years old	ever	no			Y	T3	1	2.980769230769231
900fdae05	BFB,ecDNA,Complex non-cyclic	1	1	0	1	70+ years old	ever	no	Y	Y	N	T2	1	4.153846153846154
9f1c8dc43	0	0	0	0	0	70+ years old	ever	no	Y	Y			1	1.1923076923076923
75ce1bd6d	BFB,Linear amplification,ecDNA,Complex non-cyclic	1	1	1	1	50 - 59 years old	ever	no	Y	Y	Y	T3	0	5.6923076923076925
46e490c97	ecDNA	1	0	0	1	60 - 69 years old	never	no	N	N	N	T1	0	5.115384615384615
b2e760141	0	0	0	0	0	70+ years old	ever	no	Y	Y	Y	T1	0	5.403846153846154
e93d48436	0	0	0	0	0	70+ years old	never	no	Y	Y		T3	1	1.4807692307692308
e2ca22034	BFB,Linear amplification	0	1	1	1	70+ years old	ever		N	N		T3	1	3.0961538461538463
217290062	BFB,Complex non-cyclic	0	1	0	1	70+ years old	ever	no	Y	Y	N	T1	1	3.25
a32f20566	ecDNA,BFB	1	1	0	1	60 - 69 years old	ever	yes	Y	Y	N	T3	1	5.307692307692308
9b0e5f00d	0	0	0	0	0	70+ years old	ever	no	Y	Y			1	0.75
e9302f889	Complex non-cyclic,Linear amplification,ecDNA,BFB	1	1	1	1	60 - 69 years old	ever	no					1	0.8269230769230769
6ba738d1b	Linear amplification,Complex non-cyclic,ecDNA,BFB	1	1	1	1	70+ years old	ever	no	N	N	Y	T3	1	3.1923076923076925
a6cc44cba	BFB	0	1	0	1	70+ years old	never	no	Y	Y		T3	1	4.115384615384615
76d9fb0e6	BFB	0	1	0	1	50 - 59 years old	ever	yes	N	N	Y		0	1.3653846153846154
1395dc4ab	Linear amplification,BFB	0	1	1	1	60 - 69 years old	ever	yes				T1	0	5.057692307692308
b8ce819fc	BFB,Linear amplification	0	1	1	1	70+ years old	ever	no	Y	Y	Y	T1	0	1.9615384615384612
58109bce6	0	0	0	0	0	70+ years old	ever		Y	Y			1	0.3846153846153846
96395be68	Complex non-cyclic,ecDNA,Linear amplification	1	0	1	1	60 - 69 years old	ever	no	Y	Y	N		1	1.7115384615384617
4f546a2c7	Linear amplification,Complex non-cyclic,ecDNA	1	0	1	1	70+ years old							1	4.403846153846154
32f6dd0cf	Linear amplification,Complex non-cyclic	0	0	1	1	70+ years old	never						1	1.6730769230769231
cfb4c3f27	Complex non-cyclic,Linear amplification	0	0	1	1	70+ years old	ever	no	Y	Y	N	T2	1	4.884615384615385
fca831cd5	BFB	0	1	0	1	60 - 69 years old	ever	no	Y	N	N	T3	0	5.307692307692308
040c323ac	Complex non-cyclic,Linear amplification	0	0	1	1	70+ years old	ever	no	Y	N	Y	T2	0	5.326923076923077
46ef3d4db	Linear amplification,Complex non-cyclic	0	0	1	1	70+ years old	ever	no	N	N	N	T2	1	4.884615384615385
648b43348	Linear amplification,ecDNA	1	0	1	1	70+ years old	ever	no	Y	Y	N	T2	1	3.076923076923077
9994b9bcd	Linear amplification	0	0	1	1	60 - 69 years old	ever	no	Y	Y	Y	T1	0	5.173076923076923
e4b80679f	BFB,Linear amplification	0	1	1	1	70+ years old	ever					T4	1	1.0192307692307692
577ecc292	0	0	0	0	0	60 - 69 years old	ever	no	Y	Y		T3	0	5.211538461538462
dee48b7aa	Linear amplification,BFB,Complex non-cyclic,ecDNA	1	1	1	1	70+ years old	ever		Y	Y	N	T1	1	3.2884615384615383
1791449d2	BFB	0	1	0	1	60 - 69 years old	ever	no	Y	Y	Y	T1	0	5.903846153846154
6ddc6b0eb	0	0	0	0	0	70+ years old							0	4.134615384615385
38344aa74	0	0	0	0	0	60 - 69 years old	never	no	N	N		T1	0	0.6153846153846154
a7376de8b	ecDNA,Linear amplification,BFB,Complex non-cyclic	1	1	1	1	50 - 59 years old	ever	no	Y	Y	N	T1	0	5.230769230769231
7138a8187	Complex non-cyclic,ecDNA,BFB,Linear amplification	1	1	1	1	70+ years old	ever	no	N	N	Y	T1	0	4.519230769230769
cf8b408a7	0	0	0	0	0	70+ years old	ever						0	1.5769230769230769
2d757385b	Complex non-cyclic,Linear amplification,ecDNA	1	0	1	1	70+ years old	ever	no	Y			T2	0	4.769230769230769
7f03ba2fd	0	0	0	0	0	50 - 59 years old	never	yes	Y	Y	Y	T3	0	5.307692307692308
9144df5d3	Complex non-cyclic,Linear amplification,BFB	0	1	1	1	60 - 69 years old	never	no	Y	Y	Y		0	0.1153846153846153
34dbf2ee9	Complex non-cyclic	0	0	0	1	70+ years old	ever	no	N	N	Y	T3	0	1.9230769230769231
db8bd4b1a	Complex non-cyclic,ecDNA,Linear amplification,BFB	1	1	1	1	70+ years old	never	no	Y	Y	N	T2	0	5.538461538461538
40386f4d5	0	0	0	0	0	70+ years old	ever	no	Y	N	N	T2	0	5.557692307692308
f0b27a5c1	0	0	0	0	0	50 - 59 years old	ever	no	Y	Y	N	T3	0	4.307692307692308
e4e15116e	BFB	0	1	0	1	60 - 69 years old	ever	no	N	N		T3	0	2.6346153846153846
5fe64ce86	ecDNA,BFB	1	1	0	1	70+ years old	ever	no				T3	0	3.019230769230769
e1ab389f5	Linear amplification,BFB,ecDNA,Complex non-cyclic	1	1	1	1	70+ years old	never	no	N	N	N	T4	0	2.0576923076923075
4853570ea	ecDNA,Linear amplification,Complex non-cyclic	1	0	1	1	70+ years old	ever	no	Y	Y		T3	0	1.8846153846153848
6666fd464	BFB,Linear amplification,Complex non-cyclic	0	1	1	1	70+ years old	ever	no	N	N	Y		0	1.0576923076923077
e3c882402	Linear amplification,Complex non-cyclic	0	0	1	1	60 - 69 years old	ever	no	Y	Y	N	T4	1	1.6153846153846154
87e7bd70a	ecDNA	1	0	0	1	60 - 69 years old	ever	no	Y	Y	Y	T3	0	4.346153846153846
63e247323	Complex non-cyclic,Linear amplification,ecDNA,BFB	1	1	1	1	70+ years old	ever	no				T1	0	0.9230769230769232
7b32d7b4f	BFB	0	1	0	1	60 - 69 years old	ever	yes				T3	0	5.5
47c4c85db	BFB,Complex non-cyclic,Linear amplification	0	1	1	1	60 - 69 years old	ever	no	Y	Y	N		0	1.4230769230769231
02453f630	BFB,Complex non-cyclic	0	1	0	1	60 - 69 years old	ever	no	Y	Y	N		0	4.923076923076923
abd72ff6c	0	0	0	0	0	60 - 69 years old	ever		Y	Y	N	T3	0	2.519230769230769
7d9612b5b	Linear amplification,BFB	0	1	1	1	< 50 years old	ever	no	Y	Y	N		0	3.942307692307693
f711fb39e	Complex non-cyclic,Linear amplification,BFB	0	1	1	1	60 - 69 years old	ever	yes	Y	Y	Y		0	4.423076923076923
fef5388f0	0	0	0	0	0	70+ years old	ever						0	0.8461538461538461
48140cb1d	0	0	0	0	0	60 - 69 years old	ever	no	N	N	N		0	3.923076923076923
752170f0d	Linear amplification,ecDNA,Complex non-cyclic,BFB	1	1	1	1	60 - 69 years old	ever	yes				T3	0	4.019230769230769
f943aaf3c	ecDNA,BFB,Complex non-cyclic,Linear amplification	1	1	1	1	70+ years old	ever		Y	Y	Y		0	2.4615384615384617
afd3f0c53	ecDNA,Complex non-cyclic,BFB,Linear amplification	1	1	1	1	70+ years old	ever	no	N	N	N	T3	0	3.7115384615384617
ceb8fe089	Complex non-cyclic	0	0	0	1	70+ years old	never	no	Y	Y	Y	T3	0	0.4423076923076923
375287943	BFB,ecDNA,Linear amplification,Complex non-cyclic	1	1	1	1	60 - 69 years old	ever	no	N	N	N	T2	0	2.8846153846153846
56486710d	0	0	0	0	0	50 - 59 years old	ever	yes	Y	Y	N	T3	0	4.153846153846154
ffeb8c1a1	ecDNA,BFB,Linear amplification,Complex non-cyclic	1	1	1	1	70+ years old	ever	no	Y	Y	N	T3	0	1.2115384615384617
d065daff8	0	0	0	0	0	70+ years old	ever	no	Y	Y	Y	T2	0	4.115384615384615
3cfe27e0c	Complex non-cyclic,BFB,Linear amplification	0	1	1	1	70+ years old	ever	no	Y	Y	N		0	1.9807692307692308
54b73a928	Complex non-cyclic,ecDNA,Linear amplification	1	0	1	1	50 - 59 years old	ever	no	Y	Y		T3	0	2.3653846153846154
66c14ba22	0	0	0	0	0	60 - 69 years old	ever						0	0.4615384615384615
4a0cad0b0	0	0	0	0	0	70+ years old	never	yes	Y	Y	N	T3	0	3.615384615384616
71d5a935b	BFB,Linear amplification	0	1	1	1	60 - 69 years old	never	no	N	N	N	T3	0	3.4038461538461537
fe1e56e91	Complex non-cyclic	0	0	0	1	70+ years old	ever	yes	Y	Y	N	T3	0	3.8461538461538463
0a90e804a	0	0	0	0	0	70+ years old	ever		Y	Y		T3	0	3.4615384615384617
7e66a482c	Linear amplification,BFB,ecDNA,Complex non-cyclic	1	1	1	1	70+ years old	never	no	Y	N	N		0	1.0576923076923077
d7858b21b	0	0	0	0	0	70+ years old	ever	no	Y	Y	Y		0	3.3461538461538463
5db38d1d8	Complex non-cyclic	0	0	0	1	70+ years old	ever					T3	0	3.1153846153846154
e477e3136	0	0	0	0	0	< 50 years old	ever	yes	Y	Y	N	T3	0	3.326923076923077
3ab7a7b5f	Linear amplification,Complex non-cyclic,ecDNA	1	0	1	1	70+ years old	ever	no	Y	Y	Y		0	3.269230769230769
7b0547496	0	0	0	0	0	60 - 69 years old	ever	no	Y	Y	Y	T1	0	3.076923076923077
484335598	0	0	0	0	0	60 - 69 years old						T3	0	1.5
0b6e16480	0	0	0	0	0	50 - 59 years old	never	no	N	N	Y		0	3.25
7ca7845fe	ecDNA,BFB	1	1	0	1	70+ years old	never	no	Y	Y	N	T3	0	1.5576923076923077
ac37eb43a	ecDNA,Linear amplification	1	0	1	1	60 - 69 years old	ever	no	Y	Y	Y	T3	0	1.4807692307692308
3ff515d0b	Complex non-cyclic	0	0	0	1	70+ years old	ever	no				T3	0	1.7307692307692308
9bc97847e	0	0	0	0	0	70+ years old	never	yes	N	N	N	T3	0	3
832394f24	0	0	0	0	0	60 - 69 years old	never	no	Y	Y	Y		0	3.0961538461538463
33770e7a2	0	0	0	0	0	70+ years old	ever	no	Y	Y	Y	T1	0	3.0576923076923075
5321f79ed	Complex non-cyclic,BFB,ecDNA	1	1	0	1	60 - 69 years old	never	no	Y	Y	Y	T3	0	1.25
425b9ea61	0	0	0	0	0	60 - 69 years old	ever	yes	Y	Y	Y		0	3.923076923076923
b31a257ce	ecDNA	1	0	0	1	70+ years old	never	no	N	N	Y		0	2.019230769230769
d79836f11	0	0	0	0	0	60 - 69 years old	ever	no	Y	Y	Y	T3	1	4.538461538461538
c9db481ed	0	0	0	0	0	70+ years old	ever	no	N	N	N	T4	0	4
133e21428	BFB,Linear amplification,Complex non-cyclic	0	1	1	1	60 - 69 years old	ever	no	Y	Y	N	T3	0	5.153846153846154
81ed35f07	Linear amplification	0	0	1	1	50 - 59 years old	ever	no	Y	Y		T1	0	7.326923076923077
862394623	Linear amplification	0	0	1	1	60 - 69 years old	never	no	Y	Y		T4	1	1.2884615384615383
985acc6a7	ecDNA,Complex non-cyclic,BFB	1	1	0	1	70+ years old	ever	no			Y	T3	1	0.9230769230769232
870e93691	Linear amplification,ecDNA	1	0	1	1	60 - 69 years old	never	no	Y	Y		T3	1	0.903846
f741eb745	0	0	0	0	0	70+ years old	never	no				T3	1	0.1346153846153846
206327a32	ecDNA,Linear amplification,BFB,Complex non-cyclic	1	1	1	1	70+ years old	never	no			Y	T3	1	3.673076923076923
1eb70f19a	Linear amplification,Complex non-cyclic,BFB,ecDNA	1	1	1	1	50 - 59 years old	ever	no	Y	Y		T3	0	2.6153846153846154
11524e868	Linear amplification,ecDNA	1	0	1	1	60 - 69 years old	ever	yes	Y	Y		T2	0	3.2115384615384617
d4c95d741	Linear amplification,ecDNA,Complex non-cyclic	1	0	1	1	60 - 69 years old	never	no				T3	0	3.4038461538461537
92cefde85	Linear amplification,ecDNA	1	0	1	1	60 - 69 years old	never	no	N	N	Y	T3	0	3.8846153846153846
29c92c826	BFB,ecDNA,Linear amplification	1	1	1	1	60 - 69 years old	ever	no	N	N	Y	T3	1	2.269230769230769
77977ef04	Linear amplification,ecDNA,Complex non-cyclic	1	0	1	1	< 50 years old	never	no				T3	1	2.019230769230769
9dbb90a23	BFB	0	1	0	1	< 50 years old	ever	no	N	N		T3	1	1.1538461538461535
7bc2eb9cb	ecDNA	1	0	0	1	60 - 69 years old	ever	no				T1	0	2.576923076923077
5dc4cf7cf	Linear amplification,ecDNA,BFB	1	1	1	1	60 - 69 years old	never	no	Y	Y	N	T3	0	2.6923076923076925
a8abb113e	ecDNA	1	0	0	1	50 - 59 years old	never	no	Y	Y		T3	1	2.5576923076923075
eceb44da1	ecDNA	1	0	0	1	70+ years old	never	no	Y	Y		T3	0	2.673076923076923
e5bce2d83	ecDNA	1	0	0	1	70+ years old	ever	no	Y	Y		T2	1	5.038461538461538
c72589bc8	Linear amplification	0	0	1	1	70+ years old	never		Y	Y	Y	T3	0	5.846153846153846
65563f8e7	Linear amplification,ecDNA,Complex non-cyclic	1	0	1	1	50 - 59 years old	never	no				T1	0	2.9038461538461537
ababdefc8	ecDNA,BFB	1	1	0	1	60 - 69 years old	ever		Y	Y		T3	1	2.9615384615384617
66a2d0738	0	0	0	0	0	60 - 69 years old	never		Y	Y	Y	T3	0	6.038461538461538
2638c364b	0	0	0	0	0	60 - 69 years old	never	no	Y	Y		T4	1	0.5192307692307693
6e8fdfbc1	Linear amplification,BFB	0	1	1	1	60 - 69 years old	ever	no	Y	Y	Y	T1	0	2.3461538461538463
e7af9a8f5	ecDNA	1	0	0	1	70+ years old	never	no	Y	Y	Y	T3	1	7.903846153846154
e4eff69a9	Linear amplification,Complex non-cyclic,ecDNA	1	0	1	1	70+ years old	never	no	Y	Y		T3	1	1.4230769230769231
071d0791a	0	0	0	0	0	60 - 69 years old	ever	yes	Y	Y		T3	1	4.096153846153846
e47a532bb	BFB	0	1	0	1	60 - 69 years old	never		N	N	Y	T3	1	0.75
ca5d2c191	Linear amplification,ecDNA,Complex non-cyclic	1	0	1	1	70+ years old	never					T4	1	1.0961538461538465
91b806330	ecDNA,Complex non-cyclic	1	0	0	1	70+ years old	never		Y	Y		T4	1	0.8076923076923077
e3120ebea	0	0	0	0	0	< 50 years old	never					T3	0	0.5
fff28d604	ecDNA,Complex non-cyclic	1	0	0	1	50 - 59 years old	ever	no	Y	Y		T2	0	1.0192307692307692
c60ea332a	ecDNA	1	0	0	1	70+ years old	ever	no	Y	Y		T3	1	0.6923076923076923
e6c11c6fb	Linear amplification,ecDNA,Complex non-cyclic	1	0	1	1	70+ years old	never		Y	Y		T3	1	0.3653846153846153
f837f5031	Complex non-cyclic,BFB,ecDNA,Linear amplification	1	1	1	1	60 - 69 years old	never		Y	Y		T2	1	0.7884615384615384
856ab6587	0	0	0	0	0	50 - 59 years old	ever		Y	Y		T3	1	0.7307692307692307
39967f206	ecDNA	1	0	0	1	70+ years old	ever		Y	Y	Y	T3	1	0.8076923076923077
da39706c9	BFB	0	1	0	1	50 - 59 years old	never		Y	Y	Y	T2	0	0.25
abe0a2a74	0	0	0	0	0	70+ years old	never					T3	0	6.384615384615385
158cfbabc	BFB,ecDNA,Linear amplification	1	1	1	1	< 50 years old	never		Y	Y	N	T1	1	3.807692307692308
27daa3627	Linear amplification,ecDNA,Complex non-cyclic	1	0	1	1	70+ years old	never	yes	N	N	Y	T2	1	0.1538461538461538
85b73e907	0	0	0	0	0	< 50 years old	ever	no	N	N	N	T3	1	2.576923076923077
d91afc2f2	ecDNA,Complex non-cyclic	1	0	0	1	60 - 69 years old	ever	no	Y	Y	N	T3	1	1.0961538461538465
f46615999	BFB,Linear amplification,Complex non-cyclic	0	1	1	1	60 - 69 years old	never	yes	Y	Y	N	T3	1	3.980769230769231
d9ae1705c	0	0	0	0	0	70+ years old	never	yes	Y	Y	Y	T3	1	4.923076923076923
b8b2821ff	Linear amplification,ecDNA,BFB	1	1	1	1	70+ years old	ever	no	Y	Y	N	T3	1	1.3269230769230769
20b4d892f	Linear amplification,ecDNA	1	0	1	1	< 50 years old	ever	yes	Y	Y			0	2.269230769230769
96abdb3df	Linear amplification,Complex non-cyclic,ecDNA	1	0	1	1	50 - 59 years old	ever	no	Y	Y	N	T2	0	6.884615384615385
bb12d9bb2	ecDNA,Linear amplification,Complex non-cyclic	1	0	1	1	60 - 69 years old	ever	no	Y	Y	Y	T2	0	6.615384615384615
8ec9d907c	Complex non-cyclic,ecDNA	1	0	0	1	60 - 69 years old	ever	yes	Y	Y	N	T3	1	2.2884615384615383
b8b7637a8	Linear amplification,BFB,ecDNA,Complex non-cyclic	1	1	1	1	50 - 59 years old	ever	no	Y	Y	N	T3	0	5.461538461538462
3b5faf7fa	ecDNA,Complex non-cyclic,Linear amplification,BFB	1	1	1	1	60 - 69 years old	ever	no	Y	Y	Y	T1	0	5.538461538461538
57a0663fa	Complex non-cyclic,ecDNA,BFB,Linear amplification	1	1	1	1	50 - 59 years old	ever	no	Y	Y	Y	T3	1	1.5192307692307692
62d006ea1	Linear amplification,Complex non-cyclic,ecDNA	1	0	1	1	70+ years old	ever	no	N	N	N	T3	1	1.3076923076923077
a291ec924	ecDNA	1	0	0	1	60 - 69 years old	ever	no	Y	Y	N	T3	1	1.9423076923076923
b27786b76	Complex non-cyclic,Linear amplification	0	0	1	1	70+ years old	never	no	Y	Y	Y	T4	1	3.0961538461538463
48bba8066	ecDNA,Complex non-cyclic,Linear amplification,BFB	1	1	1	1	70+ years old	ever	no	Y	Y		T3	1	1.5961538461538465
fb7630da0	ecDNA,Complex non-cyclic,Linear amplification	1	0	1	1	50 - 59 years old	never	no	N	N		T3	1	1.6538461538461535
8eaf6e7cd	ecDNA,Linear amplification	1	0	1	1	70+ years old	ever	no	N	N	Y	T3	0	1.0192307692307692
9ea99e16e	0	0	0	0	0	70+ years old	never	no	N	N		T3	1	2.4423076923076925
908457166	Linear amplification,ecDNA,Complex non-cyclic,BFB	1	1	1	1	70+ years old	never	no	Y	Y		T4	0	2.0961538461538463
0df54561b	ecDNA,Linear amplification	1	0	1	1	60 - 69 years old	ever	no			N	T3	1	1.7692307692307692
1a7f4e2b2	Linear amplification,Complex non-cyclic,BFB	0	1	1	1	50 - 59 years old	ever	no	Y	Y			1	0.5961538461538461
e068bb52d	BFB	0	1	0	1	50 - 59 years old	never	no	Y	Y	N	T3	1	2.7115384615384617
70d958f9e	ecDNA,Linear amplification	1	0	1	1	70+ years old	never	no	Y	N	N	T3	1	0.9423076923076924
729ae39c6	ecDNA	1	0	0	1	60 - 69 years old	never	no	Y	Y		T3	0	0.6923076923076923
db31fa7c8	0	0	0	0	0	70+ years old	ever	no	Y	Y	Y	T3	1	2.75
3ff03763c	Linear amplification,ecDNA,Complex non-cyclic	1	0	1	1	60 - 69 years old	never	no				T3	1	3.4615384615384617
aa65a09b4	0	0	0	0	0	50 - 59 years old	never	no	Y			T3	1	1.8461538461538465
929bd4be9	BFB	0	1	0	1	50 - 59 years old	never	no				T3	1	1.4038461538461535
398e77278	BFB	0	1	0	1	50 - 59 years old	ever	no	Y	Y	Y	T1	0	5
02d3c7c00	0	0	0	0	0	< 50 years old	never		N	N		T4	1	0.9615384615384616
0c18dae92	Complex non-cyclic,Linear amplification	0	0	1	1	60 - 69 years old	never		N	N		T3	1	1.807692307692308
00e5e53d7	0	0	0	0	0	70+ years old	ever	no	Y	Y			0	0.6346153846153846
ff1ae3388	Linear amplification	0	0	1	1	60 - 69 years old	never					T3	1	2.75
2747cb2bd	Linear amplification,Complex non-cyclic,ecDNA	1	0	1	1	60 - 69 years old	ever	no	Y			T3	1	3.0384615384615383
6e270bf02	Complex non-cyclic	0	0	0	1	70+ years old	ever	no	N	N	N	T3	1	2.326923076923077
80ef2dc3a	ecDNA,BFB	1	1	0	1	60 - 69 years old	never	no					1	2.6153846153846154
ffedffc3c	ecDNA,Complex non-cyclic,Linear amplification	1	0	1	1	60 - 69 years old	ever	no	Y	Y	Y	T3	1	2.3846153846153846
257c59264	BFB,Linear amplification,Complex non-cyclic	0	1	1	1	60 - 69 years old	never	no	Y	Y		T3	0	4.769230769230769
29a625999	Linear amplification,ecDNA,Complex non-cyclic,BFB	1	1	1	1	< 50 years old	ever	no	Y	Y		T3	0	4.807692307692308
8901e06df	0	0	0	0	0	70+ years old	ever	yes	Y	Y		T2	0	4.211538461538462
a7e6decaf	Complex non-cyclic	0	0	0	1	60 - 69 years old	ever	no	Y	Y		T3	1	0.25
87da2f92c	ecDNA,Complex non-cyclic	1	0	0	1	60 - 69 years old	never		Y	Y		T1	0	0.4807692307692308
30faced8a	Linear amplification	0	0	1	1	60 - 69 years old	ever	no					1	1.4038461538461535
eeed56715	Linear amplification	0	0	1	1	70+ years old	never		Y	Y	Y	T3	1	0.1538461538461538
5dccbd390	ecDNA,Linear amplification	1	0	1	1	70+ years old	never		Y	Y	Y	T1	0	3.5384615384615383
ff17d702f	0	0	0	0	0	60 - 69 years old	never	no	Y	Y			0	4.288461538461538
b207ab03c	0	0	0	0	0	50 - 59 years old	ever	yes	N	N	Y	T3	0	5.230769230769231
283bc39bc	Complex non-cyclic,Linear amplification,BFB	0	1	1	1	60 - 69 years old	ever	no	N	N		T3	0	4.211538461538462
e692cad27	Linear amplification,Complex non-cyclic,ecDNA	1	0	1	1	50 - 59 years old	never					T1	0	6.788461538461538
ebb888c43	ecDNA,BFB,Linear amplification	1	1	1	1	50 - 59 years old	ever	no	Y	Y		T4	0	4.096153846153846
f12cb40ba	ecDNA,Complex non-cyclic,Linear amplification	1	0	1	1	70+ years old	never					T3	1	1.7115384615384617
e4ba04d76	0	0	0	0	0	70+ years old	never		Y	Y		T3	1	0.5384615384615384
be9687927	ecDNA,Linear amplification,Complex non-cyclic,BFB	1	1	1	1	70+ years old	ever		Y	Y	Y	T1	0	4.346153846153846
490ae7348	Complex non-cyclic,BFB,ecDNA	1	1	0	1	70+ years old	never		Y	Y	Y	T4	1	0.5769230769230769
c663059a3	BFB	0	1	0	1	70+ years old	ever	no	Y	Y	Y	T1	0	5.538461538461538
5653075df	Complex non-cyclic	0	0	0	1	60 - 69 years old	never					T3	0	0.3846153846153846
2cd38ee9d	ecDNA,Complex non-cyclic	1	0	0	1	60 - 69 years old	ever					T3	1	1.6730769230769231
5fe63c5af	Linear amplification	0	0	1	1	70+ years old	ever		Y	Y	Y		1	1.2115384615384617
688c6f0b2	Linear amplification	0	0	1	1	60 - 69 years old	never		N	N		T3	0	3.6538461538461537
4fdfef5cf	Complex non-cyclic,BFB,ecDNA,Linear amplification	1	1	1	1	70+ years old	never		Y	Y			0	3.1346153846153846
c2d64ae0a	Complex non-cyclic,BFB,Linear amplification	0	1	1	1	70+ years old	never					T2	0	4.730769230769231
f8a084f18	BFB,ecDNA	1	1	0	1	50 - 59 years old	ever	yes	N	N	N	T3	0	3.269230769230769
6e3e72a71	BFB,Linear amplification	0	1	1	1	50 - 59 years old	ever		Y	Y		T3	0	1.0384615384615383
6136fd416	ecDNA	1	0	0	1	60 - 69 years old	never	no	Y	Y			0	0.3846153846153846
9c4df4e50	Complex non-cyclic	0	0	0	1	< 50 years old	never						0	0.4423076923076923
8fa0d17c9	0	0	0	0	0	50 - 59 years old	never		Y	Y			0	0.1346153846153846
a59804475	ecDNA,BFB,Linear amplification,Complex non-cyclic	1	1	1	1	60 - 69 years old	never	no	Y	Y		T3	1	3.0961538461538463
60c45a7da	Linear amplification,ecDNA,BFB	1	1	1	1	60 - 69 years old	never	no	Y	Y	N	T3	0	2.769230769230769
cdb7558b3	Complex non-cyclic,Linear amplification,ecDNA,BFB	1	1	1	1	60 - 69 years old	ever	no	Y	Y			0
be9162257	0	0	0	0	0	70+ years old	ever	no	Y	Y	Y	T3	0	3.6538461538461537
288598f7e	0	0	0	0	0	60 - 69 years old	ever	yes	N	N		T2	0	0.4423076923076923
6de777c2a	BFB	0	1	0	1	60 - 69 years old	ever	no	N	N	N		0
f42281020	Linear amplification,ecDNA	1	0	1	1	50 - 59 years old	never	no	N	N		T3	0	0.4615384615384615
adcfdf622	Complex non-cyclic,ecDNA,Linear amplification	1	0	1	1	< 50 years old	ever	no	Y	N		T3	0	2.5
d82a8c024	ecDNA,Complex non-cyclic	1	0	0	1	70+ years old	never	no	Y	Y		T1	0	2.6346153846153846
8d2e40d78	Complex non-cyclic,BFB,Linear amplification	0	1	1	1	50 - 59 years old	ever						0
6da5c064f	BFB,Linear amplification	0	1	1	1	70+ years old	ever	no	Y	Y		T4	0	2.423076923076923
d483a0d60	BFB,ecDNA	1	1	0	1	70+ years old	ever	no	Y	N		T2	1	3.3076923076923075
639da7c0e	Linear amplification,BFB	0	1	1	1	60 - 69 years old	ever	no	Y	N	N	T3	0	4.980769230769231
1871a4662	ecDNA,BFB,Complex non-cyclic,Linear amplification	1	1	1	1	70+ years old	ever	no	N	N		T3	0	0.173077
64bd3d290	ecDNA,BFB	1	1	0	1	70+ years old	ever	no	Y	Y	N	T3	0	1.4230769230769231
efc5e9dc9	BFB	0	1	0	1	70+ years old	never	no	Y	Y	N		0	5.25
459474357	ecDNA,BFB	1	1	0	1	60 - 69 years old	ever	no	Y	Y	Y	T3	0	1.0769230769230769
5ecb377ad	ecDNA	1	0	0	1	70+ years old	never	no	Y	Y		T4	0	2.0961538461538463
5d0094894	0	0	0	0	0	70+ years old	never	no	Y	Y		T1	0	4.576923076923077
21201b61e	ecDNA	1	0	0	1	70+ years old	never	no	Y	Y		T3	0	1.2307692307692308
8303c32a7	Complex non-cyclic,BFB,ecDNA,Linear amplification	1	1	1	1	70+ years old	ever	no	Y	Y		T3	0	2.826923076923077
00acfce2f	Linear amplification,Complex non-cyclic,ecDNA	1	0	1	1	60 - 69 years old	ever	no	Y	Y		T3	0	4.384615384615385
a65430734	ecDNA,Linear amplification	1	0	1	1	60 - 69 years old	never	no	Y	Y		T3	0	0.9423076923076924
29b39fa54	Linear amplification	0	0	1	1	< 50 years old	never		Y	Y		T3	0	2.730769230769231
9e84b160a	BFB,Linear amplification,ecDNA,Complex non-cyclic	1	1	1	1	70+ years old	ever	yes	Y	Y	N	T2	0	1.0192307692307692
0963f143c	ecDNA,BFB	1	1	0	1	60 - 69 years old	ever	no			Y	T3	0	1.9423076923076923
1abf4349b	BFB,ecDNA	1	1	0	1	70+ years old	ever	yes	Y	Y	N	T1	1	2.769230769230769
ab989ee52	Linear amplification	0	0	1	1	< 50 years old	never	no	Y	Y		T3	0	0.4230769230769231
c5470714d	Linear amplification,ecDNA,Complex non-cyclic	1	0	1	1	60 - 69 years old	ever	no				T3	0	0.4230769230769231
ebb906810	ecDNA,Linear amplification,BFB,Complex non-cyclic	1	1	1	1	50 - 59 years old	ever	yes				T3	0	0.3269230769230769
aed32e1e7	ecDNA,Linear amplification,Complex non-cyclic,BFB	1	1	1	1	70+ years old	ever		Y	Y	N	T3	0	0.1538461538461538
99ab26351	Linear amplification,BFB	0	1	1	1	50 - 59 years old	ever		Y	Y		T1	0	0.1153846153846153
57b7a98ac	ecDNA,Complex non-cyclic,Linear amplification,BFB	1	1	1	1	50 - 59 years old	ever	no	Y	Y		T3	0	5.461538461538462
41e985aa5	ecDNA,Linear amplification	1	0	1	1	70+ years old	ever	no	N	N	N	T3	0	0.2307692307692307
92f5771b0	0	0	0	0	0	70+ years old	ever	no	Y	Y	Y	T2	0	3.5384615384615383
1776ba1eb	BFB	0	1	0	1	< 50 years old	ever	no	Y	Y	Y	T4	1	1.5384615384615383
c4576ef69	Complex non-cyclic,ecDNA,Linear amplification	1	0	1	1	70+ years old	ever	no	Y	Y	Y	T3	1
05fb093d1	0	0	0	0	0	70+ years old	never	no	Y	Y		T3	0	6.423076923076923
d24acdce6	0	0	0	0	0	70+ years old	ever		Y	Y	Y	T3	1	1.9038461538461535
640af42bc	Linear amplification,Complex non-cyclic	0	0	1	1	50 - 59 years old	never	no	Y	Y	N	T2	0
c4053e960	ecDNA	1	0	0	1	70+ years old	never		Y	Y		T3	1	3.923076923076923
a11e64951	ecDNA	1	0	0	1	50 - 59 years old	ever		Y	N	N	T3	1	1.3076923076923077
cd34a2626	Complex non-cyclic,BFB,ecDNA	1	1	0	1	50 - 59 years old	ever				Y	T3	1	2.8076923076923075
4f47f6288	ecDNA,Linear amplification,BFB	1	1	1	1	60 - 69 years old	ever	no	Y	Y		T2	1	2.173076923076923
04feb20b0	ecDNA,Linear amplification,BFB	1	1	1	1	70+ years old	ever	no	Y	Y	Y	T2	1	6.9423076923076925
a753fb902	Complex non-cyclic,ecDNA	1	0	0	1	50 - 59 years old	ever	no	Y	Y		T2	1	2.8846153846153846
3abbfc149	BFB,Linear amplification,Complex non-cyclic	0	1	1	1	70+ years old	never	no	Y	Y		T3	1	2.25
a3cb977c0	0	0	0	0	0	70+ years old	ever	no	Y	Y		T3	1	0.903846
a3b92e881	BFB,Linear amplification,ecDNA	1	1	1	1	70+ years old	ever	no	Y	Y	Y	T1	0	2.769230769230769
0b64dd9e1	0	0	0	0	0	60 - 69 years old	never		Y	Y		T3	0	3.5961538461538463
77e647a05	Linear amplification,Complex non-cyclic,ecDNA	1	0	1	1	70+ years old	ever	yes	Y	Y	Y	T2	1	3
aaf797b82	0	0	0	0	0	60 - 69 years old	ever		Y	Y		T3	1	2.7115384615384617
0985a2e91	Complex non-cyclic	0	0	0	1	70+ years old						T3	1	4.1923076923076925
625721c0e	Linear amplification,Complex non-cyclic,BFB	0	1	1	1	< 50 years old	never					T3	0	1.807692307692308
bd8b41d77	Linear amplification,BFB,Complex non-cyclic	0	1	1	1	60 - 69 years old	ever	no	Y	Y	Y	T3	0	5.5
5108af817	ecDNA,Linear amplification	1	0	1	1	60 - 69 years old	never	no				T3	0	5
6be55759a	Linear amplification	0	0	1	1	60 - 69 years old	never						1	0.1346153846153846
97a8da910	0	0	0	0	0	60 - 69 years old	ever					T3	1	1.3076923076923077
36b945ee0	ecDNA	1	0	0	1	60 - 69 years old	ever					T2	0	4.076923076923077
d06edce9b	Complex non-cyclic,Linear amplification,ecDNA	1	0	1	1	50 - 59 years old	never		N	N		T3	1	5.019230769230769
2a7d03d9b	0	0	0	0	0	60 - 69 years old	ever		Y	Y		T3	0	4.038461538461538
9aa3acd19	0	0	0	0	0	70+ years old	never					T3	1	1.1153846153846154
cb5a5cc03	Linear amplification,ecDNA,Complex non-cyclic,BFB	1	1	1	1	70+ years old	ever					T1	0	4.269230769230769
4e8a9e9de	BFB,Complex non-cyclic,Linear amplification	0	1	1	1	50 - 59 years old	ever	no	N	N	Y	T1	1	1.0384615384615383
5ef2dbc6e	0	0	0	0	0	70+ years old	never	no	Y	Y			1	1.3846153846153846
7ae50f527	BFB	0	1	0	1	70+ years old	never		Y	Y		T3	1	2.826923076923077
a2bf88aa7	ecDNA,Complex non-cyclic,BFB	1	1	0	1	50 - 59 years old	ever						1	2.1346153846153846
932e83995	0	0	0	0	0	60 - 69 years old	never		Y	Y		T1	0	5.096153846153846
887c41c3b	ecDNA,Linear amplification,BFB,Complex non-cyclic	1	1	1	1	50 - 59 years old	never					T3	1	2.326923076923077
596c8faf7	Linear amplification	0	0	1	1	70+ years old	never		Y	Y	Y	T3	1	2.1538461538461537
de3b220bf	Complex non-cyclic,ecDNA	1	0	0	1	60 - 69 years old	ever		Y	Y		T3	0	4.365384615384615
7cb74681c	Linear amplification,Complex non-cyclic,ecDNA,BFB	1	1	1	1	70+ years old	ever	no					0	4.75
efffc70b8	Linear amplification,Complex non-cyclic,BFB	0	1	1	1	70+ years old	ever	no				T3	1	1.7692307692307692
b48f3b8f2	Linear amplification,Complex non-cyclic,BFB	0	1	1	1	70+ years old	ever		Y	Y		T3	1	2.5384615384615383
35daab102	ecDNA	1	0	0	1	60 - 69 years old	ever	no	Y	Y		T3	0	3.769230769230769
c5f1b6f71	0	0	0	0	0	50 - 59 years old	ever	no	N	N		T2	0	3.076923076923077
c17bf44d1	ecDNA,Complex non-cyclic,Linear amplification	1	0	1	1	70+ years old	ever	no	Y	Y	N		0	4.9423076923076925
f00bf10ff	0	0	0	0	0	60 - 69 years old	ever	no	N	N		T3	0	1.0961538461538465
e0b6c14f4	0	0	0	0	0	50 - 59 years old	ever	no	Y	Y			0	3.1538461538461537
ec7c039d2	Complex non-cyclic	0	0	0	1	70+ years old	ever	yes	Y	Y	Y		0	0.3076923076923077
6b3917db4	BFB	0	1	0	1	< 50 years old	ever	no	Y	Y	N		0	1.3653846153846154
5bfe33809	0	0	0	0	0	70+ years old	ever	yes	Y	Y	Y		0	2.576923076923077
12247dcf3	Complex non-cyclic,BFB,Linear amplification	0	1	1	1	60 - 69 years old	never	no	Y	Y		T3	0	3.3846153846153846
da18c31db	Linear amplification,ecDNA	1	0	1	1	70+ years old	never	no					1	0.9423076923076924
6da40d823	BFB	0	1	0	1	70+ years old	ever	no	Y	Y		T3	1	0.8461538461538461
ce9a52664	ecDNA	1	0	0	1	50 - 59 years old	ever	no	Y	Y		T3	1	6.326923076923077
932be7813	0	0	0	0	0	70+ years old	ever		Y	Y	Y	T1	1	4.923076923076923
4f7206365	Complex non-cyclic,BFB	0	1	0	1	60 - 69 years old	ever		Y	Y	Y	T3	1	2.5
1527bc8b5	0	0	0	0	0	70+ years old	ever	no	Y	Y	Y	T3	1	6.134615384615385
d4e800c00	Linear amplification,Complex non-cyclic,BFB	0	1	1	1	70+ years old	ever	no	Y	Y	N	T1	1	1.2307692307692308
83e5f80b1	BFB,Linear amplification,ecDNA,Complex non-cyclic	1	1	1	1	< 50 years old	ever	no	Y	Y		T1	0	6.538461538461538
717c0ec0d	ecDNA	1	0	0	1	50 - 59 years old	ever		Y	Y		T3	1	1.4423076923076923
34f4a1f2b	ecDNA	1	0	0	1	60 - 69 years old	ever	no	Y	Y			0	5.269230769230769
8cf58ec6a	BFB,Complex non-cyclic,Linear amplification	0	1	1	1	50 - 59 years old	never	no	N	N	Y	T3	1	1.0961538461538465
d1d692f97	Complex non-cyclic,BFB	0	1	0	1	60 - 69 years old	never	no	Y	Y		T3	0	2.923076923076923
310c15dac	BFB	0	1	0	1	60 - 69 years old	ever	yes	Y	Y	Y	T3	0	6.25
ffe2e6c27	BFB,ecDNA	1	1	0	1	50 - 59 years old	ever	no	Y	Y			0	6.057692307692308
7848bd725	Linear amplification,ecDNA,Complex non-cyclic,BFB	1	1	1	1	70+ years old	never	no	Y	Y	Y	T3	1	0.0961538
04616fe60	0	0	0	0	0	< 50 years old	never	no	Y	Y	N	T2	0	5.9423076923076925
8b8bfea3a	ecDNA,Linear amplification	1	0	1	1	50 - 59 years old	ever	yes	Y	Y	Y	T2	1	0.5576923076923077
cb938cf52	ecDNA,Linear amplification,BFB,Complex non-cyclic	1	1	1	1	50 - 59 years old	never	no	Y	Y		T4	1	1.0961538461538465
445fe324c	0	0	0	0	0	70+ years old	ever	no	N	N	N		1	1.5
823eddf54	BFB,Complex non-cyclic,Linear amplification,ecDNA	1	1	1	1	60 - 69 years old	ever		Y	Y	N	T3	1	0.6153846153846154
71311839d	Complex non-cyclic,BFB	0	1	0	1	70+ years old	ever	yes	Y	Y		T1	0	5.519230769230769
3d2fee3d7	Complex non-cyclic	0	0	0	1	70+ years old	never		N	N	N		1	0.6538461538461539
50da2d6b3	ecDNA,Complex non-cyclic	1	0	0	1	70+ years old	never	no	Y	Y		T1	0	5.173076923076923
7c73cc544	0	0	0	0	0	60 - 69 years old	ever	no	Y	Y	Y	T3	0	5.596153846153846
46289e477	Complex non-cyclic,ecDNA	1	0	0	1	70+ years old	ever	no	N	N	Y		1	2.5961538461538463
3d6f94f34	Linear amplification,ecDNA	1	0	1	1	60 - 69 years old	ever	yes	Y	Y		T3	0	5.615384615384615
03037cb67	Linear amplification,BFB	0	1	1	1	50 - 59 years old	ever	no	Y	Y	N	T4	1	1.4423076923076923
ad911862a	ecDNA,Complex non-cyclic,Linear amplification,BFB	1	1	1	1	70+ years old	ever	yes	Y	N			1	1.7115384615384617
02cc37502	Complex non-cyclic	0	0	0	1	70+ years old	ever	no	Y	Y	N		1	0.5769230769230769
80f413de9	BFB	0	1	0	1	60 - 69 years old	ever	no	Y	Y	N		1	0.4807692307692308
8c2c7b950	0	0	0	0	0	70+ years old	ever	no	Y	Y	Y		1	0.7692307692307693
b7540e1d2	0	0	0	0	0	70+ years old	ever		Y	Y		T2	1	1.6923076923076923
0690f4911	Linear amplification	0	0	1	1	50 - 59 years old	ever		Y	Y	Y	T1	0	4.557692307692308
90687ad9d	0	0	0	0	0	60 - 69 years old	ever		Y	Y	Y		1	1.4807692307692308
432cf8bca	Complex non-cyclic	0	0	0	1	70+ years old	ever	yes	Y	Y	Y	T1	0	5.134615384615385
6bb03952b	ecDNA,Complex non-cyclic,Linear amplification,BFB	1	1	1	1	60 - 69 years old	ever	no	Y	N		T1	0	5.5
957f3903f	Complex non-cyclic,BFB	0	1	0	1	70+ years old	ever	no	Y	Y	Y		1	1.2884615384615383
ad1144985	ecDNA,Linear amplification,Complex non-cyclic,BFB	1	1	1	1	60 - 69 years old	ever	no	Y	Y			1	0.75
6904b15af	0	0	0	0	0	70+ years old	ever	yes	Y	Y		T2	0	4.615384615384615
ef3eb8a93	Complex non-cyclic	0	0	0	1	60 - 69 years old	ever	no	Y	Y	Y		1	1.0961538461538465
74ffea604	ecDNA,Linear amplification	1	0	1	1	60 - 69 years old	ever		N	N			1	0.3269230769230769
ddbe3673f	BFB,Linear amplification	0	1	1	1	60 - 69 years old	ever		Y	Y		T3	1	1.7115384615384617
66d29a68f	BFB,Complex non-cyclic,Linear amplification,ecDNA	1	1	1	1	60 - 69 years old	ever	yes	N	N	Y		1	1.2115384615384617
8e4d0a4d3	Complex non-cyclic,Linear amplification,ecDNA,BFB	1	1	1	1	50 - 59 years old	never	yes	Y	Y			1	4.557692307692308
fadb396bc	BFB,Linear amplification,Complex non-cyclic	0	1	1	1	70+ years old	ever		Y	Y	Y		1	0.7884615384615384
a548137db	0	0	0	0	0	70+ years old	never	no	Y	Y		T3	1	2.4423076923076925
78a21864a	BFB,ecDNA,Linear amplification,Complex non-cyclic	1	1	1	1	60 - 69 years old	never	no	Y	Y		T3	1	1.4615384615384617
f0404cb35	Complex non-cyclic,Linear amplification	0	0	1	1	50 - 59 years old	ever	yes				T3	0	2.5
9eb4ff818	0	0	0	0	0	70+ years old	ever		Y	Y		T3	1	1.5192307692307692
35a0a3049	0	0	0	0	0	70+ years old	ever		Y	Y			0	6
3d2fe7bef	0	0	0	0	0	60 - 69 years old	never	no	Y	Y	Y	T3	0	5.923076923076923
d8a4d13ab	ecDNA,BFB,Linear amplification	1	1	1	1	60 - 69 years old	ever	no	Y	Y		T3	0	1.4230769230769231
e6f859f4f	Linear amplification,Complex non-cyclic,ecDNA	1	0	1	1	60 - 69 years old	ever	no	Y	Y	N	T2	0	4.019230769230769
0bde7a9c5	0	0	0	0	0	50 - 59 years old	ever	no	Y	Y		T3	0	2.826923076923077
8034cb668	0	0	0	0	0	70+ years old	ever	no	Y	Y			0
8a35d108e	ecDNA,Complex non-cyclic	1	0	0	1	70+ years old	ever		Y	Y			1	1.3461538461538465
5d3174b10	Linear amplification	0	0	1	1	60 - 69 years old	never	no	Y	N		T3	1	1.2692307692307692
b0eb9438e	BFB	0	1	0	1	60 - 69 years old	ever	yes	Y	Y	N	T3	0	5.096153846153846
ba9c1d3b5	0	0	0	0	0	60 - 69 years old	never	no	Y	Y		T1	1	2.8461538461538463
70ce8868c	BFB	0	1	0	1	60 - 69 years old	never					T2	0	4.980769230769231
5ba2bfc82	ecDNA	1	0	0	1	70+ years old	ever	no	Y	Y	N	T2	0	4.307692307692308
0922fcb4d	0	0	0	0	0	60 - 69 years old	ever		Y	Y	Y	T1	0	0.7692307692307693
0723f0d9f	Linear amplification,Complex non-cyclic,ecDNA,BFB	1	1	1	1	70+ years old	ever		Y	Y	Y		1	0.9230769230769232
8fd78f482	0	0	0	0	0	70+ years old	never	no	Y	Y			1	0.7307692307692307
bb03a57a2	Linear amplification,Complex non-cyclic,ecDNA	1	0	1	1	70+ years old	ever	yes	N	N	Y		1	1
03e7a6e35	ecDNA,Complex non-cyclic	1	0	0	1	70+ years old	never						1	1.5576923076923077
cb6204c30	Linear amplification,ecDNA,Complex non-cyclic,BFB	1	1	1	1	70+ years old	ever		Y	Y		T3	0	0.4230769230769231
e204475e0	Linear amplification,BFB,Complex non-cyclic	0	1	1	1	60 - 69 years old	ever	no	N	N			0
c95add458	ecDNA	1	0	0	1	70+ years old	ever	no			Y	T3	0	0.2115384615384615
06aa3e8ba	Linear amplification,ecDNA	1	0	1	1	70+ years old	ever	no	Y	Y			0	0.6538461538461539
4b9474ab1	Complex non-cyclic,ecDNA	1	0	0	1	60 - 69 years old	ever	yes	Y	Y	N		0	0.9230769230769232
67cb9bc91	Linear amplification,ecDNA	1	0	1	1	70+ years old	ever	no	Y	Y	N		0	1.6730769230769231
aa0d11420	ecDNA	1	0	0	1	60 - 69 years old	ever	yes	Y	Y	Y		0	5.269230769230769
a114d905e	Linear amplification,ecDNA	1	0	1	1	60 - 69 years old	ever	no	Y	Y			0	0.2884615384615384
ed57add98	0	0	0	0	0	70+ years old	ever	no	N	N	N	T3	0	0.3846153846153846
3d9f6a63a	BFB,Linear amplification	0	1	1	1	50 - 59 years old	ever	no	Y	Y		T3	0	4.653846153846154
4a1eab27e	0	0	0	0	0	60 - 69 years old	ever		Y	Y		T1	0	4.25
45d679e5a	0	0	0	0	0	70+ years old	ever	no	Y			T2	0	4.865384615384615
bd1f49af4	BFB,Complex non-cyclic	0	1	0	1	50 - 59 years old	ever	no	N	N	Y		0
0cee7e0cf	0	0	0	0	0	70+ years old	never		Y	Y		T3	0	3.076923076923077
8bb02ce92	0	0	0	0	0	60 - 69 years old	ever		Y	Y			0	0.25
492baa585	ecDNA	1	0	0	1	50 - 59 years old	ever		N	N			0
29d537cdd	Complex non-cyclic	0	0	0	1	70+ years old	never	no	Y	Y		T3	0	0.7307692307692307
d0fa7f8f9	ecDNA,Linear amplification	1	0	1	1	70+ years old	never		Y	Y		T3	0	0.2692307692307692
238cdb161	ecDNA,BFB	1	1	0	1	70+ years old	ever	no	Y	Y			0
17c659187	Complex non-cyclic,ecDNA,BFB,Linear amplification	1	1	1	1	50 - 59 years old	never	no	Y	Y	Y		0
bf9bdc838	Linear amplification	0	0	1	1	50 - 59 years old	ever	no	Y	Y			0	0.5
c9ca23759	BFB	0	1	0	1	60 - 69 years old	ever	no	Y	Y	Y	T2	0	4
d5f6a018c	0	0	0	0	0	70+ years old	never	no	Y	Y	N		0	1.3269230769230769
6729b3146	Linear amplification,BFB,Complex non-cyclic,ecDNA	1	1	1	1	60 - 69 years old	never	no	N	N		T2	0	4.211538461538462
70145187b	Linear amplification,Complex non-cyclic,ecDNA	1	0	1	1	60 - 69 years old	never	no				T3	1	2.0384615384615383
e308def3a	ecDNA,BFB	1	1	0	1	60 - 69 years old	ever	no	N	N	Y	T4	0	1.0192307692307692
eeec562d1	Complex non-cyclic,Linear amplification,BFB	0	1	1	1	60 - 69 years old	never	no				T2	0	1.0384615384615383
350f647ea	Linear amplification,ecDNA	1	0	1	1	70+ years old	never		Y	Y		T3	1	1.3076923076923077
d2736f3a3	Complex non-cyclic,Linear amplification,ecDNA,BFB	1	1	1	1	70+ years old	ever	no	Y	Y	Y		1	1.0769230769230769
7c965565b	Linear amplification,ecDNA,BFB,Complex non-cyclic	1	1	1	1	70+ years old	ever	no	Y	Y	Y	T1	0	1.25
1653fc362	BFB	0	1	0	1	70+ years old	never	no	Y	Y	N	T3	1	0.6923076923076923
767f6feb5	0	0	0	0	0	50 - 59 years old	ever	yes	Y	Y	N	T1	0	0.1346153846153846
fb3b80812	0	0	0	0	0	50 - 59 years old	never	no	Y	Y	Y	T1	0	1.1346153846153846
7a133539b	Complex non-cyclic,BFB	0	1	0	1								0
450b76863	Linear amplification,BFB	0	1	1	1	50 - 59 years old	never	no	Y	Y	N	T2	0	3.5384615384615383
4e7133d22	ecDNA,Linear amplification,BFB	1	1	1	1	60 - 69 years old	ever	no	Y	N		T1	0	0.4807692307692308
365829ef5	Linear amplification,BFB	0	1	1	1	70+ years old	ever	yes	Y	N	Y		0	2.0384615384615383
66fe3d762	0	0	0	0	0	70+ years old	never	no	Y	Y	N		0
beb05056c	BFB,Linear amplification,ecDNA	1	1	1	1	70+ years old	never	no	N	N			0	3.3846153846153846
6a52e81f5	Linear amplification,Complex non-cyclic,ecDNA	1	0	1	1	50 - 59 years old	never	no	Y	Y	Y		0	0.3653846153846153
2210bc79b	ecDNA,BFB,Complex non-cyclic	1	1	0	1	70+ years old	ever	no	Y	Y	N	T3	0	3.269230769230769
edac86eb9	Linear amplification,ecDNA,BFB	1	1	1	1	70+ years old	ever	yes	Y	Y	N		0	0.4423076923076923
767a66449	Linear amplification,BFB,Complex non-cyclic,ecDNA	1	1	1	1	70+ years old	never	no	Y	Y			0	0.3461538461538461
4441444a8	0	0	0	0	0	70+ years old							0	0.4807692307692308
c5952a637	0	0	0	0	0	60 - 69 years old	never		N	N			0	0.7115384615384616
5b04c05bf	Complex non-cyclic,Linear amplification	0	0	1	1	70+ years old	ever		Y	Y		T3	1	1.6346153846153846
730015334	ecDNA,Complex non-cyclic,Linear amplification	1	0	1	1	60 - 69 years old	never	no	Y	Y		T1	0	9.038461538461538
b0d1263ea	Linear amplification	0	0	1	1	50 - 59 years old	ever	yes	Y	Y	Y	T4	1	0.9615384615384616
dad677864	Linear amplification	0	0	1	1	50 - 59 years old	never		Y	Y		T3	1	2
eb2129a38	BFB	0	1	0	1	70+ years old	never		Y	Y		T3	1	4.153846153846154
513a077ab	Complex non-cyclic,ecDNA,Linear amplification	1	0	1	1	70+ years old	ever					T2	1	0.173077
2ebb7adee	0	0	0	0	0	70+ years old	ever		Y	Y		T2	1	1.5
fd3c269ac	ecDNA	1	0	0	1	70+ years old	ever	yes	Y	Y		T3	1	9.26923
04f3767cc	0	0	0	0	0	60 - 69 years old	ever	no	Y	Y		T1	1	9.73077
815b14fc8	Linear amplification,BFB	0	1	1	1	70+ years old	ever	no	Y	Y		T1	1	3.4038461538461537
bb045204c	Linear amplification,BFB	0	1	1	1	60 - 69 years old	ever	no	Y	Y	N	T3	1	5.865384615384615
e3271ccee	Linear amplification	0	0	1	1	70+ years old	ever	no	Y	Y		T3	1	1.6923076923076923
9c1aa33d8	BFB	0	1	0	1	50 - 59 years old	ever	yes	Y	Y	N	T1	0	0.9230769230769232
ba008d842	ecDNA,Linear amplification	1	0	1	1	70+ years old	never		Y	Y		T3	0	3.673076923076923
fbfc6db2b	Complex non-cyclic,ecDNA	1	0	0	1	60 - 69 years old	ever	no	Y	Y	Y	T3	1	2.5
b79580c5b	0	0	0	0	0	50 - 59 years old	ever		Y	Y		T3	0	5.538461538461538
5b557890e	Linear amplification	0	0	1	1	70+ years old	ever	no	Y	Y	Y	T1	1	1.7692307692307692
d2f9a56f0	Linear amplification,BFB	0	1	1	1	70+ years old	ever		N	N		T1	1	2.0576923076923075
fcc7b6daf	ecDNA	1	0	0	1	60 - 69 years old	ever		Y	Y			1	3.5576923076923075
60a8253f1	ecDNA	1	0	0	1	50 - 59 years old	never		Y	Y		T3	1	1.3846153846153846
d20a89efc	0	0	0	0	0	60 - 69 years old	never	yes	Y	Y	Y	T1	0	5.1923076923076925
5a14b5248	BFB,ecDNA	1	1	0	1	70+ years old	ever		Y	Y		T3	0	1.6538461538461535
826cb806c	BFB,Linear amplification,ecDNA,Complex non-cyclic	1	1	1	1	60 - 69 years old	ever		Y	Y	Y	T3	1	2.019230769230769
e1b2d7684	0	0	0	0	0	50 - 59 years old	never	no	Y	Y	Y	T1	0	6.076923076923077
27766c234	ecDNA	1	0	0	1	60 - 69 years old	never		Y	Y	Y	T3	1	2.5384615384615383
0f4a8719d	Linear amplification,Complex non-cyclic,ecDNA	1	0	1	1	50 - 59 years old	never	yes	Y	Y		T3	0	8.538461538461538
bdd4bcbed	BFB,Linear amplification	0	1	1	1	70+ years old	never	no	Y	Y			1	1.3846153846153846
2613d0db5	Linear amplification,BFB	0	1	1	1	70+ years old	ever	yes	Y	Y		T3	1	0.903846
fbcc66da7	ecDNA	1	0	0	1	70+ years old	ever	no	Y	Y	Y	T2	1	0.9230769230769232
29b372cac	0	0	0	0	0	60 - 69 years old	never		Y	Y		T1	0	5.653846153846154
1958e3fe4	ecDNA,BFB	1	1	0	1	50 - 59 years old	ever	yes	N	N		T1	0	7.346153846153846
73f510889	0	0	0	0	0	< 50 years old	never	no	Y	N	N	T4	0	1.4423076923076923
b5487a371	Linear amplification,ecDNA	1	0	1	1	60 - 69 years old	never		Y	N	N	T3	1	6.6923076923076925
134b51c64	Complex non-cyclic,Linear amplification	0	0	1	1	60 - 69 years old	ever	no	N	N	N		0	0.4423076923076923
d4524f903	0	0	0	0	0	50 - 59 years old	never					T2	0	6.480769230769231
444866aec	Linear amplification,BFB,Complex non-cyclic	0	1	1	1	50 - 59 years old	ever	no	Y	Y	N		0	6.057692307692308
771051e58	0	0	0	0	0	60 - 69 years old	ever	yes	Y	Y		T3	0	0.5192307692307693
61aa1e867	BFB	0	1	0	1	60 - 69 years old						T3	0	0.5576923076923077
3acd7b5ce	ecDNA,BFB,Linear amplification	1	1	1	1	60 - 69 years old	never	no	Y	Y	Y	T3	0	0.5384615384615384
c4c62c28a	Linear amplification	0	0	1	1	70+ years old	ever	no	Y	Y	Y		0	0.75
16f3200d0	ecDNA	1	0	0	1	50 - 59 years old	never	yes	N	N	Y	T1	0	1003.7692307692308
37d543070	0	0	0	0	0	60 - 69 years old	ever	no	Y	Y	Y	T1	0	4.096153846153846
c74b76432	ecDNA,Linear amplification	1	0	1	1	70+ years old	never	no				T3	0	0.2307692307692307
691be6996	BFB,Linear amplification,Complex non-cyclic	0	1	1	1	50 - 59 years old	never	no	Y	Y			0	1.4807692307692308
15ebf6a68	ecDNA,Linear amplification,BFB,Complex non-cyclic	1	1	1	1	70+ years old	ever	no	N	N		T2	0	1.1153846153846154
d40d194d9	0	0	0	0	0	60 - 69 years old	never	no	N	N		T4	1	2.6538461538461537
251e8f9e3	0	0	0	0	0	70+ years old	never	no	Y	Y	N	T2	1	3.980769230769231
64565a24a	BFB	0	1	0	1	60 - 69 years old	never	no	Y	Y	Y	T4	1	1.3076923076923077
efab5fcee	0	0	0	0	0	70+ years old	never	no			Y	T3	1	0.75
637545992	Linear amplification	0	0	1	1	50 - 59 years old	ever	no				T3	1	3.5384615384615383
70f91704e	0	0	0	0	0	60 - 69 years old	ever	no	N	N			0	3.6538461538461537
c3665bc6f	BFB	0	1	0	1	60 - 69 years old	ever	no	N	N		T3	1	1.0576923076923077
76fc1cfd4	BFB	0	1	0	1	60 - 69 years old	ever	no	N	N	N		1	0.7692307692307693
d36f85415	BFB,Linear amplification	0	1	1	1	< 50 years old	ever		N	N		T3	0	2.673076923076923
6045efd15	0	0	0	0	0	60 - 69 years old	ever	no	Y	Y		T4	1	4.423076923076923
809f380be	0	0	0	0	0	70+ years old	ever	no	Y	Y			1	1.1346153846153846
23b4e52e3	0	0	0	0	0	< 50 years old	never	no	Y	Y		T4	0	3.1346153846153846
86c633a43	0	0	0	0	0	70+ years old	ever	no	N	N		T1	0	3.423076923076923
b2f3a00c6	0	0	0	0	0	60 - 69 years old	never	no	Y	Y			1	0.2884615384615384
b36a54f39	0	0	0	0	0	< 50 years old	never	yes	N	N	Y	T3	0	3.230769230769231
c7bfd214f	Complex non-cyclic	0	0	0	1	60 - 69 years old	ever	no				T2	1	1.0384615384615383
e371d3d80	Linear amplification,ecDNA,BFB,Complex non-cyclic	1	1	1	1	70+ years old	never	no	N	N	N	T4	1	1.5576923076923077
fea8e6717	BFB	0	1	0	1	70+ years old	ever	yes				T3	1	4.115384615384615
be676cca9	Complex non-cyclic,Linear amplification	0	0	1	1	60 - 69 years old	ever	yes	N	N			0	1.7115384615384617
26f2fa25e	Complex non-cyclic,Linear amplification,ecDNA,BFB	1	1	1	1	50 - 59 years old						T3	1	1.9807692307692308
33213ed76	0	0	0	0	0	60 - 69 years old						T3	0	2.730769230769231
cdbcf2fc8	0	0	0	0	0	60 - 69 years old						T3	1	2.576923076923077
cb69d1fba	0	0	0	0	0	70+ years old	never	no	N	N	N	T3	1	1.4423076923076923
a5cf51ceb	Linear amplification,ecDNA,Complex non-cyclic	1	0	1	1	70+ years old	ever	no	N	N	N	T2	0	2.3846153846153846
89b5c9629	BFB,ecDNA	1	1	0	1	60 - 69 years old						T3	1	1.9038461538461535
f9d19a40c	ecDNA,Linear amplification	1	0	1	1	50 - 59 years old	ever	no	Y	Y	N	T2	1	4.230769230769231
16ecc4c79	ecDNA,BFB,Linear amplification	1	1	1	1	50 - 59 years old	ever	yes				T2	1	2.423076923076923
f3c6585c8	Linear amplification,Complex non-cyclic	0	0	1	1	50 - 59 years old	ever	no	Y	Y	Y	T1	1	1.7692307692307692
3709a5a3c	BFB,ecDNA,Linear amplification,Complex non-cyclic	1	1	1	1	70+ years old	ever	no				T3	1	1.2692307692307692
66af59b0d	0	0	0	0	0	60 - 69 years old	ever	no	Y	Y		T3	0	4.096153846153846
875bfbff4	BFB,ecDNA,Complex non-cyclic	1	1	0	1	50 - 59 years old	ever	yes	N	N		T4	0	2.0961538461538463
5508a1953	Linear amplification,BFB,Complex non-cyclic	0	1	1	1	60 - 69 years old	never					T4	1	0.6730769230769231
a75a28c07	0	0	0	0	0	50 - 59 years old						T3	0	4.346153846153846
069aafe57	Linear amplification,BFB,ecDNA	1	1	1	1	60 - 69 years old	ever	no	Y	Y	N	T3	0	0.4230769230769231
c4577b943	BFB,Linear amplification	0	1	1	1	70+ years old						T3	1	1.5961538461538465
c70a5489c	Complex non-cyclic,Linear amplification	0	0	1	1	< 50 years old						T3	1	3.519230769230769
af2e66fc3	Linear amplification,ecDNA,Complex non-cyclic	1	0	1	1	70+ years old						T3	0	0.4230769230769231
ef236a08e	ecDNA,Linear amplification	1	0	1	1	70+ years old						T4	0	5.365384615384615
69f1b2078	BFB	0	1	0	1	50 - 59 years old						T4	1	1.1153846153846154
022659a2e	BFB	0	1	0	1	60 - 69 years old							0	3.4615384615384617
bc79e2fab	0	0	0	0	0	50 - 59 years old	ever	no	Y	Y		T2	0	2.519230769230769
94649c5b2	Linear amplification	0	0	1	1	50 - 59 years old						T3	1	1.25
913ce613b	ecDNA,Complex non-cyclic	1	0	0	1	70+ years old						T3	0	2.9423076923076925
b1e3464f5	Linear amplification,BFB	0	1	1	1	60 - 69 years old						T3	0	3.1538461538461537
b8bfd2905	ecDNA,Linear amplification	1	0	1	1	50 - 59 years old						T3	1	2.519230769230769
0055e71c7	Complex non-cyclic,ecDNA	1	0	0	1	< 50 years old						T3	1	3.615384615384616
75e7a2d79	BFB	0	1	0	1	70+ years old						T3	0	4.288461538461538
37b56a8f3	BFB,Linear amplification,ecDNA	1	1	1	1	60 - 69 years old						T1	0	0.5
ea9ee2acb	ecDNA,Complex non-cyclic,Linear amplification,BFB	1	1	1	1	70+ years old						T2	0	0.4230769230769231
0de0307fe	ecDNA,Linear amplification	1	0	1	1	70+ years old						T3	0	6.230769230769231
5b45e0020	Linear amplification,ecDNA,BFB,Complex non-cyclic	1	1	1	1	50 - 59 years old						T3	0	0.4038461538461538
ec1b7dd05	ecDNA	1	0	0	1	50 - 59 years old						T3	0	4.480769230769231
8812182da	ecDNA,Complex non-cyclic	1	0	0	1	50 - 59 years old						T3	1	1.1346153846153846
580f02295	BFB	0	1	0	1	60 - 69 years old						T3	1	0.7115384615384616
c313c88fb	BFB,Linear amplification,ecDNA,Complex non-cyclic	1	1	1	1	60 - 69 years old						T1	0	5.230769230769231
0be16d4bd	Linear amplification,ecDNA	1	0	1	1	60 - 69 years old						T4	1	1.5576923076923077
04e7cbcad	ecDNA,Complex non-cyclic	1	0	0	1	60 - 69 years old	ever	no	Y	N	N	T2	0	4.019230769230769
ee95705ca	ecDNA,BFB	1	1	0	1	70+ years old	never	no	N	N	N	T4	0	2.25
5d753c98c	BFB,Linear amplification,Complex non-cyclic	0	1	1	1	70+ years old						T3	0	2.423076923076923
6d2f4e01b	0	0	0	0	0	60 - 69 years old	never	no				T4	0	2.019230769230769
6b340cf77	Complex non-cyclic,Linear amplification,ecDNA	1	0	1	1	60 - 69 years old	ever	no	N	N	N	T1	0	0.4423076923076923
f3918486d	BFB,Linear amplification	0	1	1	1	60 - 69 years old	ever	no	Y	Y	N	T1	0	4.153846153846154
bbac0528c	ecDNA,BFB	1	1	0	1								0
86017cbde	BFB	0	1	0	1	60 - 69 years old	ever	no	N	N	N	T3	0	1.4423076923076923
b9c6a8e35	BFB,Linear amplification,ecDNA	1	1	1	1	60 - 69 years old	ever	no	Y	Y		T1	0	2.730769230769231
701fa3d4c	ecDNA,Linear amplification,BFB	1	1	1	1	< 50 years old	never	no	Y	Y	N	T2	0	0.4038461538461538
107b3eff3	ecDNA,Linear amplification	1	0	1	1	50 - 59 years old	ever	no	Y	Y	N		0	0.4038461538461538
2abea9834	BFB,Linear amplification,ecDNA	1	1	1	1	70+ years old	ever	no	Y	Y	N		0
0c6dec712	Linear amplification	0	0	1	1	60 - 69 years old	ever		Y	Y		T3	0	0.3076923076923077
9883b3fa0	Complex non-cyclic,ecDNA,Linear amplification	1	0	1	1	50 - 59 years old	ever	no	Y	Y		T2	0	0.5769230769230769
3fd961132	ecDNA	1	0	0	1	< 50 years old	ever	no	Y	Y			0	1.9807692307692308
0c8958d7b	BFB	0	1	0	1	70+ years old	never	no	N	N	N		0	1.9230769230769231
e3806a66e	ecDNA,Linear amplification,Complex non-cyclic	1	0	1	1	50 - 59 years old	ever	yes	N	N	N	T3	0	1.3269230769230769
614cc93bb	ecDNA	1	0	0	1	60 - 69 years old	ever	no	Y	Y	N	T3	0	0.5
ab48348ac	Linear amplification,ecDNA,Complex non-cyclic	1	0	1	1	60 - 69 years old	ever	no	N	N	N	T3	0	0.6153846153846154
602b856b5	ecDNA,Complex non-cyclic,Linear amplification	1	0	1	1	70+ years old	ever	no	Y	Y	N	T3	0	0.4423076923076923
04b6b19b8	ecDNA	1	0	0	1	50 - 59 years old	ever	yes	Y	Y	N	T1	0	0.9423076923076924
6b923e620	0	0	0	0	0	70+ years old	never	no	Y	Y	N	T2	0	1.8653846153846156
0e5e7475f	0	0	0	0	0	60 - 69 years old	ever	no	Y	Y	N	T3	0	0.4615384615384615
99a5de132	0	0	0	0	0	70+ years old	ever	no	N	N	N		0	2.826923076923077
d3012eb5c	BFB	0	1	0	1	50 - 59 years old	ever	no	Y	Y	Y	T1	0	1.807692307692308
b5ac3e448	Complex non-cyclic,ecDNA	1	0	0	1	50 - 59 years old	ever	no	Y	Y	Y	T3	0	1.3269230769230769
c92b6c3dc	0	0	0	0	0	70+ years old	ever	no					1	0.4807692307692308
cc918e359	Linear amplification	0	0	1	1	60 - 69 years old	never		Y	Y			1	2.826923076923077
0289a1f38	0	0	0	0	0	60 - 69 years old	ever	no	Y	Y			1	4.807692307692308
c954fcf01	BFB	0	1	0	1	60 - 69 years old	never		Y	Y			1	1.0576923076923077
7a376ec15	ecDNA,Complex non-cyclic	1	0	0	1	60 - 69 years old	never		Y	Y		T3	1	2.480769230769231
b5217a260	0	0	0	0	0	60 - 69 years old	ever	no	N	N		T3	0	2.3076923076923075
7fcadaf8b	BFB	0	1	0	1	60 - 69 years old	never	no	Y	Y	N		1	3.8846153846153846
d05303a53	0	0	0	0	0	60 - 69 years old	ever	no	Y	Y			0
f3e697844	0	0	0	0	0	70+ years old	never		Y	Y			0
25e28ea26	Complex non-cyclic,Linear amplification,BFB,ecDNA	1	1	1	1	70+ years old	never	no	Y	Y	Y	T1	0	3.4423076923076925
80a954bba	0	0	0	0	0	60 - 69 years old	never	no				T2	1	1.0769230769230769
6e6ffd2fa	Complex non-cyclic,Linear amplification,BFB	0	1	1	1	70+ years old	never						1	1.3461538461538465
a3688c009	Linear amplification	0	0	1	1	70+ years old	never	no	N	N		T2	0
559cea0ac	ecDNA	1	0	0	1	60 - 69 years old	never	yes					1	1.3653846153846154
cb737093f	0	0	0	0	0	50 - 59 years old	ever	yes	Y	Y		T1	0	2.1153846153846154
88bbe83f6	0	0	0	0	0	60 - 69 years old	never		Y	Y			0	2.076923076923077
95efeed47	Linear amplification,Complex non-cyclic	0	0	1	1	70+ years old	never						1	1.5769230769230769
4a1132bd3	Linear amplification,BFB,ecDNA	1	1	1	1	50 - 59 years old	ever	no	Y	Y	Y	T3	1	1.9423076923076923
5506c0aa4	0	0	0	0	0	50 - 59 years old	ever	no	Y	Y	Y		0	0.5192307692307693
0a85375cb	Complex non-cyclic	0	0	0	1	50 - 59 years old	never	no	Y	Y	Y	T4	1	2.3461538461538463
94cf9c15b	Complex non-cyclic,ecDNA,BFB	1	1	0	1	70+ years old	ever	no	Y	Y		T1	0	1.3269230769230769
1f57b334e	BFB,Linear amplification	0	1	1	1	70+ years old	ever	no	Y	Y	Y	T1	0	1.6346153846153846
8208e34f9	ecDNA	1	0	0	1	70+ years old	never	no					1	0.8653846153846154
7fe6a4964	BFB,Complex non-cyclic	0	1	0	1	50 - 59 years old	ever	no	Y	Y		T3	0	0.8846153846153846
2a20a6519	ecDNA,Complex non-cyclic,Linear amplification,BFB	1	1	1	1	70+ years old	ever	no	Y	Y	N		0
712aa4687	Complex non-cyclic,Linear amplification	0	0	1	1	70+ years old	ever	no	Y	Y	N	T3	0	2.730769230769231
ec1086015	Linear amplification	0	0	1	1	50 - 59 years old	ever	yes	Y	Y	N	T2	1	0.903846
6b5067457	0	0	0	0	0	50 - 59 years old	ever	yes	N	N	N		1	1.5384615384615383
2fb1c6063	Linear amplification	0	0	1	1	60 - 69 years old	never	no	Y	N	N	T4	1	0.6923076923076923
f3ff3bc6b	0	0	0	0	0	70+ years old	ever	yes	Y	Y	Y	T3	0	2.1153846153846154
51061bea3	0	0	0	0	0								0
582a58518	0	0	0	0	0	50 - 59 years old	ever	no	Y	Y	N	T1	0	2.9038461538461537
cd056b00c	0	0	0	0	0	70+ years old	never	no	N	N		T3	0	1.25
a575fa3a0	Complex non-cyclic,Linear amplification,ecDNA	1	0	1	1	70+ years old	never	no	Y	Y	Y	T1	0	3.2884615384615383
e20913fae	Linear amplification	0	0	1	1	50 - 59 years old	ever	no	Y	Y	N	T2	1	1.4423076923076923
3ecd9b003	BFB,Linear amplification,Complex non-cyclic,ecDNA	1	1	1	1	60 - 69 years old	never					T3	1
cbb3fe135	Linear amplification,ecDNA	1	0	1	1	60 - 69 years old						T3	1
fe0b3ead4	Linear amplification,ecDNA,BFB	1	1	1	1	70+ years old	ever		N	N			1
6c53d8df4	BFB	0	1	0	1	70+ years old	never	no	Y	Y			1	4.884615384615385
250e75e0c	Complex non-cyclic,Linear amplification	0	0	1	1	60 - 69 years old						T3	1	2.3653846153846154
f44e0972c	0	0	0	0	0	50 - 59 years old	never						1	3.480769230769231
a672f9244	BFB	0	1	0	1	< 50 years old	never	no			Y	T2	1	2.019230769230769
b9c930ab6	0	0	0	0	0	60 - 69 years old	ever		N	N		T3	0	1.0961538461538465
8e7b04ed4	Linear amplification,Complex non-cyclic	0	0	1	1	50 - 59 years old	never	no	N	N	N	T3	0	1.6730769230769231
