# Supplementary material for: Disentangling oncogenic amplicons in esophageal adenocarcinoma
Source: Nat Commun. 2024 May 14;15:4074. doi: 10.1038/s41467-024-47619-4 (PMC11094127; doi:10.1038/s41467-024-47619-4)
Supplement: Supplementary file 5 — Supplementary Data 2 [file 41467_2024_47619_MOESM5_ESM.zip]

Archive with 199 entries (147 files):
- ecAssemble/
- ecAssemble/LICENSE
- ecAssemble/environment.yml
- ecAssemble/run_ecAssemble.py
- ecAssemble/bin/
- ecAssemble/bin/cvlr-stats.py
- ecAssemble/bin/__pycache__/
- ecAssemble/bin/__pycache__/cvlrcommon.cpython-310.pyc
- ecAssemble/bin/cvlr-cluster
- ecAssemble/bin/cvlr-meth-of-bam
- ecAssemble/bin/cvlrcommon.py
- ecAssemble/output/
- ecAssemble/output/test.fq
- ecAssemble/output/flye/
- ecAssemble/output/flye/00-assembly/
- ecAssemble/output/flye/00-assembly/draft_assembly.fasta.fai
- ecAssemble/output/flye/00-assembly/draft_assembly.fasta
- ecAssemble/output/flye/assembly_graph-final.gfa
- ecAssemble/output/flye/assembly_info.txt
- ecAssemble/output/flye/assembly_graph.gfa
- ecAssemble/output/flye/params.json
- ecAssemble/output/flye/assembly_graph.gv
- ecAssemble/output/flye/40-polishing/
- ecAssemble/output/flye/40-polishing/filtered_contigs.fasta
- ecAssemble/output/flye/40-polishing/edges_aln.bam.bai
- ecAssemble/output/flye/40-polishing/base_coverage.bed.gz
- ecAssemble/output/flye/40-polishing/contigs_stats.txt
- ecAssemble/output/flye/40-polishing/minimap.stderr
- ecAssemble/output/flye/40-polishing/filtered_stats.txt
- ecAssemble/output/flye/40-polishing/minimap_1.bam.bai
- ecAssemble/output/flye/40-polishing/filtered_contigs.fasta.fai
- ecAssemble/output/flye/40-polishing/polished_edges.gfa
- ecAssemble/output/flye/20-repeat/
- ecAssemble/output/flye/20-repeat/graph_before_rr.gfa
- ecAssemble/output/flye/20-repeat/read_alignment_dump
- ecAssemble/output/flye/20-repeat/repeat_graph_dump
- ecAssemble/output/flye/20-repeat/graph_before_rr.fasta
- ecAssemble/output/flye/20-repeat/graph_before_rr.gv
- ecAssemble/output/flye/20-repeat/repeat_graph_edges.fasta
- ecAssemble/output/flye/20-repeat/graph_after_rr.gv
- ecAssemble/output/flye/30-contigger/
- ecAssemble/output/flye/30-contigger/graph_final.fasta
- ecAssemble/output/flye/30-contigger/contigs.fasta
- ecAssemble/output/flye/30-contigger/contigs_stats.txt
- ecAssemble/output/flye/30-contigger/scaffolds_links.txt
- ecAssemble/output/flye/30-contigger/contigs.fasta.fai
- ecAssemble/output/flye/30-contigger/graph_final.gv
- ecAssemble/output/flye/30-contigger/graph_final.gfa
- ecAssemble/output/flye/10-consensus/
- ecAssemble/output/flye/10-consensus/consensus.fasta
- ecAssemble/output/flye/10-consensus/minimap.stderr
- ecAssemble/output/flye/10-consensus/minimap.bam.bai
- ecAssemble/output/flye/flye.log
- ecAssemble/output/flye/assembly.fasta
- ecAssemble/README.md
- ecAssemble/setup.py
- ecAssemble/scripts/
- ecAssemble/scripts/run_flye.sh
- ecAssemble/scripts/run_cvlr.sh
- ecAssemble/init.py
- ecAssemble/.git/
- ecAssemble/.git/config
- ecAssemble/.git/objects/
- ecAssemble/.git/objects/50/
- ecAssemble/.git/objects/50/d5588be8ed7cfe7258fcbb9130397ddd9ad03e
- ecAssemble/.git/objects/5f/
- ecAssemble/.git/objects/5f/d64b5701babc295e794fd392ada5f5f99ba8ef
- ecAssemble/.git/objects/a5/
- ecAssemble/.git/objects/a5/ea3914c0457a56669af1cf430b0fe11e23781b
- ecAssemble/.git/objects/d1/
- ecAssemble/.git/objects/d1/6c24d106410c177f47f10b8cc8f629c32b7401
- ecAssemble/.git/objects/d6/
- ecAssemble/.git/objects/d6/945b2b048af5ed335406e3240c5e4d072742a8
- ecAssemble/.git/objects/ab/
- ecAssemble/.git/objects/ab/6d5036a90da7e5348a5ded963a47d251f84eea
- ecAssemble/.git/objects/cf/
- ecAssemble/.git/objects/cf/2698adaad51451b53bda597ab9442bbd1268b2
- ecAssemble/.git/objects/pack/
- ecAssemble/.git/objects/pack/pack-c603d86e03d14664b422548912dceb8a5f17ca4f.idx
- ecAssemble/.git/objects/pack/pack-c603d86e03d14664b422548912dceb8a5f17ca4f.pack
- ecAssemble/.git/objects/72/
- ecAssemble/.git/objects/72/1947a40bedacbb35992bbc60341c46f9af8aa4
- ecAssemble/.git/objects/info/
- ecAssemble/.git/objects/64/
- ecAssemble/.git/objects/64/db5284eeaa4c98ea9be3878fd9f78e759ad071
- ecAssemble/.git/objects/ff/
- ecAssemble/.git/objects/ff/e13cb5f9c08f00b1971e088a71512c275473c0
- ecAssemble/.git/objects/cb/
- ecAssemble/.git/objects/cb/3298cbeb4e60c1fdfa367f5522946a277f3d51
- ecAssemble/.git/objects/85/
- ecAssemble/.git/objects/85/28f66db80bebbbe1e5d0086d3d0fae14fcaf5c
- ecAssemble/.git/HEAD
- ecAssemble/.git/info/
- ecAssemble/.git/info/exclude
- ecAssemble/.git/logs/
- ecAssemble/.git/logs/HEAD
- ecAssemble/.git/logs/refs/
- ecAssemble/.git/logs/refs/heads/
- ecAssemble/.git/logs/refs/heads/main
- ecAssemble/.git/logs/refs/remotes/
- ecAssemble/.git/logs/refs/remotes/origin/
- ecAssemble/.git/logs/refs/remotes/origin/HEAD
- ecAssemble/.git/logs/refs/remotes/origin/main
- ecAssemble/.git/description
- ecAssemble/.git/hooks/
- ecAssemble/.git/hooks/commit-msg.sample
- ecAssemble/.git/hooks/pre-rebase.sample
- ecAssemble/.git/hooks/pre-commit.sample
- ecAssemble/.git/hooks/applypatch-msg.sample
- ecAssemble/.git/hooks/fsmonitor-watchman.sample
- ecAssemble/.git/hooks/pre-receive.sample
- ecAssemble/.git/hooks/prepare-commit-msg.sample
- ecAssemble/.git/hooks/post-update.sample
- ecAssemble/.git/hooks/pre-merge-commit.sample
- ecAssemble/.git/hooks/pre-applypatch.sample
- ecAssemble/.git/hooks/pre-push.sample
- ecAssemble/.git/hooks/update.sample
- ecAssemble/.git/hooks/push-to-checkout.sample
- ecAssemble/.git/refs/
- ecAssemble/.git/refs/heads/
- ecAssemble/.git/refs/heads/main
- ecAssemble/.git/refs/tags/
- ecAssemble/.git/refs/remotes/
- ecAssemble/.git/refs/remotes/origin/
- ecAssemble/.git/refs/remotes/origin/HEAD
- ecAssemble/.git/refs/remotes/origin/main
- ecAssemble/.git/index
- ecAssemble/.git/packed-refs
- ecAssemble/.git/COMMIT_EDITMSG
- ecAssemble/data/
- ecAssemble/data/test.bai
- ecAssemble/data/regions50kb.bed
- ecAssemble/data/regions.bed
- ecAssemble/data/test.bam
- ecAssemble-code/
- ecAssemble-code/LICENSE
- ecAssemble-code/environment.yml
- ecAssemble-code/run_ecAssemble.py
- ecAssemble-code/bin/
- ecAssemble-code/bin/cvlr-stats.py
- ecAssemble-code/bin/__pycache__/
- ecAssemble-code/bin/__pycache__/cvlrcommon.cpython-310.pyc
- ecAssemble-code/bin/cvlr-cluster
- ecAssemble-code/bin/cvlr-meth-of-bam
- ecAssemble-code/bin/cvlrcommon.py
- ecAssemble-code/output/
- ecAssemble-code/output/test.fq
- ecAssemble-code/output/flye/
- ecAssemble-code/output/flye/00-assembly/
- ecAssemble-code/output/flye/00-assembly/draft_assembly.fasta.fai
- ecAssemble-code/output/flye/00-assembly/draft_assembly.fasta
- ecAssemble-code/output/flye/assembly_graph-final.gfa
- ecAssemble-code/output/flye/assembly_info.txt
- ecAssemble-code/output/flye/assembly_graph.gfa
- ecAssemble-code/output/flye/params.json
- ecAssemble-code/output/flye/assembly_graph.gv
- ecAssemble-code/output/flye/40-polishing/
- ecAssemble-code/output/flye/40-polishing/filtered_contigs.fasta
- ecAssemble-code/output/flye/40-polishing/edges_aln.bam.bai
- ecAssemble-code/output/flye/40-polishing/base_coverage.bed.gz
- ecAssemble-code/output/flye/40-polishing/contigs_stats.txt
- ecAssemble-code/output/flye/40-polishing/minimap.stderr
- ecAssemble-code/output/flye/40-polishing/filtered_stats.txt
- ecAssemble-code/output/flye/40-polishing/minimap_1.bam.bai
- ecAssemble-code/output/flye/40-polishing/filtered_contigs.fasta.fai
- ecAssemble-code/output/flye/40-polishing/polished_edges.gfa
- ecAssemble-code/output/flye/20-repeat/
- ecAssemble-code/output/flye/20-repeat/graph_before_rr.gfa
- ecAssemble-code/output/flye/20-repeat/read_alignment_dump
- ecAssemble-code/output/flye/20-repeat/repeat_graph_dump
- ecAssemble-code/output/flye/20-repeat/graph_before_rr.fasta
- ecAssemble-code/output/flye/20-repeat/graph_before_rr.gv
- ecAssemble-code/output/flye/20-repeat/repeat_graph_edges.fasta
- ecAssemble-code/output/flye/20-repeat/graph_after_rr.gv
- ecAssemble-code/output/flye/30-contigger/
- ecAssemble-code/output/flye/30-contigger/graph_final.fasta
- ecAssemble-code/output/flye/30-contigger/contigs.fasta
- ecAssemble-code/output/flye/30-contigger/contigs_stats.txt
- ecAssemble-code/output/flye/30-contigger/scaffolds_links.txt
- ecAssemble-code/output/flye/30-contigger/contigs.fasta.fai
- ecAssemble-code/output/flye/30-contigger/graph_final.gv
- ecAssemble-code/output/flye/30-contigger/graph_final.gfa
- ecAssemble-code/output/flye/10-consensus/
- ecAssemble-code/output/flye/10-consensus/consensus.fasta
- ecAssemble-code/output/flye/10-consensus/minimap.stderr
- ecAssemble-code/output/flye/10-consensus/minimap.bam.bai
- ecAssemble-code/output/flye/flye.log
- ecAssemble-code/output/flye/assembly.fasta
- ecAssemble-code/README.md
- ecAssemble-code/setup.py
- ecAssemble-code/scripts/
- ecAssemble-code/scripts/run_flye.sh
- ecAssemble-code/scripts/run_cvlr.sh
- ecAssemble-code/init.py
- ecAssemble-code/data/
- ecAssemble-code/data/test.bai
- ecAssemble-code/data/regions50kb.bed
- ecAssemble-code/data/regions.bed
- ecAssemble-code/data/test.bam
