# Supplementary material for: Disentangling oncogenic amplicons in esophageal adenocarcinoma
Source: Nat Commun. 2024 May 14;15:4074. doi: 10.1038/s41467-024-47619-4 (PMC11094127; doi:10.1038/s41467-024-47619-4)
Supplement: Supplementary file 5 — Supplementary Data 2 [file 41467_2024_47619_MOESM5_ESM.zip › ecAssemble/bin/cvlr-stats.py]

#!/usr/bin/env python3

import argparse
import cvlrcommon
import matplotlib.pylab as plt
import numpy as np
import re
import sys


def n0_n1(n, d, k, dstate, drnames, cl):
    """
    returns 2 arrays n0, n1 (k,d)
    which store the number of 0s (or 1s) for cluster
    k at position d.
    This is used to compute the mean methylation per cluster
    """
    n0 = np.full((k, d), fill_value = 0 )
    n1 = np.full((k, d), fill_value = 0 )
    notfound = set()
    found = 0
    ## the computation below uses two dictionaries
    ## dstate and cl.
    ## dstate is built by parsing the matrix
    ## cl by parsing the clusters (or the output of whatshap).
    ## There might be keys in dstate which do not appear in cl,
    ## and vice versa.
    for (i, j) in dstate.keys():
        try:
            if ( 0 == dstate[(i, j)] ):
                n0[cl[drnames[i]], j] += 1
            if ( 1 == dstate[(i, j)] ):
                n1[ cl[drnames[i]], j ] += 1
        except KeyError:
            notfound.add(i)
            continue
    return (n0, n1, notfound)

def parse_info(args):
    clusterfn = args.clusterfn
    clusterf = open(clusterfn, 'r')
    k = -1; mu=[]
    for line in clusterf:
        line = line.strip()
        if (re.match("#@K:", line)):
                line=re.sub("#@K:","",line)
                k = int(line)
                print(f"K={k}")
        if (re.match("#@GPOS:", line)):
                print("GPOS found")
                line = re.sub("#@GPOS:","",line)
                gpos = [int(e) for e in line.split("\t")]
        if (re.match("#@PI:", line)):
                line = re.sub("#@PI:","",line)
                pi = [float(e) for e in line.split("\t")]
        for i in range(k):
                mstr = f"#@MU{i}:"
                if (re.match(mstr, line)):
                        print(f"MU{i} found")
                        line=re.sub(mstr,"",line)
                        mu.append([float(e) for e in line.split("\t")])
    clusterf.close()
    return (k, np.array(gpos), np.array(pi), np.array(mu))

def parse_haplo(haplofn):
    f = open(haplofn, 'r')
    pset = set()
    # cl is a dictionary rname -> cluster id
    cl={} 
    nr = np.full(2, fill_value=0)
    for line in f:
        if ('#' == line[0]): continue
        line = line.strip()
        fields = line.split("\t")
        rname = fields[0]
        haplo = fields[1]
        pset.add(fields[2])
        if ( "H1" == haplo ):
            cl[rname]=0
            nr[0]+=1
        if ( "H2" == haplo ):
            cl[rname]=1
            nr[1]+=1
    f.close()
    return (nr, cl, pset)

def compute_stats(d, k, n0, n1):
    """
    return:
    avgmeth (pos, k) methylation at position pos for cluster k
    meth (pos) methylation at position pos
    diff pos, k(k-1)/2 absolute difference in methylation between clusters at position pos
    """
    avgmeth = np.full((d,k), fill_value=0.0, dtype=np.float64)
    meth = np.full(d, fill_value=0, dtype=np.float64)
    diff = np.full((d,k*(k-1)//2), fill_value=0, dtype=np.float64)
    for j in range(d):
        for l in range(k):
            avgmeth[j,l] = n1[l, j] / (n0[l, j] + n1[l, j])
        meth[j] = np.sum(n1[:,j])/(np.sum(n0[:,j])+np.sum(n1[:,j]))
        didx=0
        for l1 in range(k):
            for l2 in range(l1+1,k):
                diff[j,didx] = np.abs(avgmeth[j,l1] - avgmeth[j,l2])
                didx += 1
    return (avgmeth, meth, diff)

def median_abs_diff_notna(diff):
    """
    return array with median abs diff for each pair of clusters
    """
    n, npairs = diff.shape
    k = int(1+np.sqrt(1+8*npairs))//2
    madnna = np.full((k,k), fill_value = -1, dtype=float)
    diffidx=0
    for l1 in range(k):
        for l2 in range(l1+1,k):
            notnaidx = np.isfinite(diff[:,diffidx])
            madnna[l1,l2] = np.median(diff[notnaidx, diffidx])
            diffidx+=1
    return madnna
    
def print_stats(n0, n1, avgmeth, meth, diff,dgpos):
    d,k = avgmeth.shape
    madnna = median_abs_diff_notna(diff)
    for l1 in range(k):
        for l2 in range(l1+1,k):
            print(f"#@MEDIAN_ABS_DIFF_NOTNA_{l1}_{l2}:{madnna[l1,l2]:.3f}")
    for j in range(d):
        print(f"{dgpos[j]}", end="\t")
        for l in range( k ):
            print(f"{n0[l, j]}\t{n1[l, j]}\t{avgmeth[j,l]:.3f}", end="\t")
        sum0 = np.sum(n0[:,j])
        sum1 = np.sum(n1[:,j])
        depth = sum0 + sum1
        print(f"{sum0}\t{sum1}\t{meth[j]:.3f}\t{depth}", end="")
        for l in range(k*(k-1)//2):
            print(f"\t{diff[j,l]:.3f}", end="")
        print()

def covmatrix(mu, pi):
    k = mu.shape[0]
    d = mu.shape[1]
    pi = pi.reshape((k, 1))
    cov = np.full((d, d), fill_value=0.)
    expx = np.matmul(pi.T, mu)
    for l in range(k):
        sigma = np.diag(mu[l, :]*(1-mu[l, :]))
        cov = cov + pi[l] * sigma
        rl = mu[l, :].reshape((1, d))
        cov = cov + np.matmul(rl.T, rl)
    cov = cov - np.matmul(expx.T, expx)
    return cov

def random_clusters(drnames):
    k = 2
    nr = np.full(k, fill_value=0)
    cl = {}  # rname ==> clusterid
    for rname in drnames.values():
        clidx = np.random.choice(k)
        nr[clidx] += 1
        cl[rname] = clidx
    ##print(cl)
    return (nr,cl)

#####################
# commands          #
#####################
        
def haplo_or_cluster(args):
    matrixfn  = args.matrixfn
    drnames, dgpos, dstate, maxridx, maxgposidx = cvlrcommon.gmatrix_of_file(matrixfn)
    n = maxridx + 1
    d = maxgposidx + 1
    cmd = ""
    try:
        haplofn = args.haplofn
        (nr, cl, pset) = parse_haplo(haplofn)
        cmd = "haplo"
    except AttributeError:
        clusterfn = args.clusterfn
        (nr, cl) = cvlrcommon.parse_clusters(clusterfn)
        cmd = "cluster"
    k = len(nr)
    print(f"#@N:{n}")
    print(f"#@K:{k}")
    for i in range(k):
        print(f"#@POP{i}:{nr[i]}")
    ( n0, n1 , notfound ) = n0_n1(n, d, k, dstate, drnames, cl)
    print(f"#@NOTFOUND:{len(notfound)}")
    print(f"#@CMD:{cmd}")
    if ( "haplo" == cmd ):
        print(f"#@HAPLOFN:{haplofn}")
    elif ( "cluster" == cmd):
        print(f"#@CLUSTERFN:{clusterfn}")
    else:
        print("invalid command :{cmd}", file=sys.stderr)
        sys.exit(1)
    print(f"#@MATRIXFN:{matrixfn}")
    ( avg, meth, diff ) = compute_stats(d, k, n0, n1)
    print_stats(n0, n1,avg,meth, diff, dgpos)

def mean(args):
    pass

def cov(args):
    (k, gpos, pi, mu) = parse_info(args)
    covm = covmatrix(mu, pi)
    fig = plt.figure(figsize=(8,8))
    ax = plt.axes()
    im = ax.imshow(covm)
    cbar = ax.figure.colorbar(im, ax=ax)
    cbar.ax.set_ylabel( "covariance", rotation=-90, va="bottom" )
    lstep = 300
    labcol= [f"{gpos[e]}" for e in range(lstep,len(gpos),lstep)]
    ax.set_xticks(np.arange(lstep, covm.shape[1], lstep), labels=labcol)
    ax.tick_params(axis='x', labelright=True, labelrotation=-30)
    ax.set_yticks(np.arange(lstep, covm.shape[1], lstep), labels=labcol)
    if (args.outputfn != None):
        plt.savefig(args.outputfn)
    else:
        plt.show()

def randomize(args):
    matrixfn = args.matrixfn
    nsamples = int(args.nsamples)
    drnames, dgpos, dstate, maxridx, maxgposidx = cvlrcommon.gmatrix_of_file(matrixfn)
    n = maxridx + 1
    d = maxgposidx + 1
    k = 2
    for s in range(nsamples):
        print(f"#@N:{n}")
        print(f"#@K:{k}")
        (nr, cl) = random_clusters(drnames)
        for i in range(k):
            print(f"#@POP{i}:{nr[i]}")
        ( n0, n1 , notfound ) = n0_n1(n, d, k, dstate, drnames, cl)
        print(f"#@NOTFOUND:{notfound}")
        ( avg, meth, diff ) = compute_stats(d, k, n0, n1)
        print_stats(n0, n1,avg,meth, diff, dgpos)

def pval(args):
    clusterfn = args.clusterfn
    matrixfn = args.matrixfn
    nsamples = int(args.nsamples)
    drnames, dgpos, dstate, maxridx, maxgposidx = cvlrcommon.gmatrix_of_file(matrixfn)
    n = maxridx + 1
    d = maxgposidx + 1
    k = 2
    ## true value
    (nr, cl) = cvlrcommon.parse_clusters(clusterfn)
    ( n0, n1 , notfound ) = n0_n1(n, d, k, dstate, drnames, cl)
    ( avg, meth, diff ) = compute_stats(d, k, n0, n1)
    madnna_true = median_abs_diff_notna(diff)[0,1]
    print(f"#@MEDIAN_ABS_DIFF_NOTNA:{madnna_true:.3f}")
    samples = np.full((nsamples,), fill_value=-1, dtype=float)
    for s in range(nsamples):
        (nr, cl) = random_clusters(drnames)
        ( n0, n1 , notfound ) = n0_n1(n, d, k, dstate, drnames, cl)
        ( avg, meth, diff ) = compute_stats(d, k, n0, n1)
        madnna = median_abs_diff_notna(diff)
        samples[s] = madnna[0,1]
        print(f"sample[{s}]:{samples[s]}", file=sys.stderr)
    pval = np.sum(samples > madnna_true) / nsamples
    print(f"#@PVAL_MADNNA:{pval:.3g}")
        
    
parser     = argparse.ArgumentParser("cvlr-stats")
subparsers = parser.add_subparsers(help="sub-command help")
# haplo
parser_haplo = subparsers.add_parser( "haplo", help="compute methylation on whatshap haplotypes" )
parser_haplo.add_argument( "haplofn",  help="haplo file" )
parser_haplo.add_argument( "matrixfn",  help="matrix file" )
parser_haplo.set_defaults( func = haplo_or_cluster )
# cluster
parser_cluster = subparsers.add_parser("cluster", help="compute methylation on clusters")
parser_cluster.add_argument("clusterfn",  help = "cluster file (output of cvlr-cluster)")
parser_cluster.add_argument("matrixfn",  help="matrix file")
parser_cluster.set_defaults(func = haplo_or_cluster)
# mean
parser_mean = subparsers.add_parser("mean", help="extracts the mean per cluster as inferred by cvlr-cluster")
parser_mean.add_argument("clusterfn",  help = "cluster file (output of cvlr-cluster)")
parser_mean.set_defaults(func=mean)
# cov
parser_cov = subparsers.add_parser("cov", help="computes the covariance matrix from the output of cvlr-cluster")
parser_cov.add_argument("clusterfn",  help = "cluster file (output of cvlr-cluster)")
parser_cov.add_argument("--outputfn", help = "don't show plot, save in file")
parser_cov.set_defaults(func = cov)
# randomize
parser_randomize = subparsers.add_parser("randomize", help="computes stats over randomized (binary) clusters")
parser_randomize.add_argument("matrixfn",  help="matrix file")
parser_randomize.add_argument("nsamples",  help="number of samples")
parser_randomize.set_defaults(func = randomize)
# pval
parser_pval = subparsers.add_parser("pval", help="computes pval of median abs diff (k=2)")
parser_pval.add_argument("clusterfn",  help="cluster file")
parser_pval.add_argument("matrixfn",  help="matrix file")
parser_pval.add_argument("nsamples",  help="number of samples")
parser_pval.set_defaults(func = pval)


if (__name__ == '__main__'):
    args = parser.parse_args()
    try:
        func = args.func
    except AttributeError:
        parser.parse_args(['-h'])
    func(args)
    
