# Supplementary material for: Disentangling oncogenic amplicons in esophageal adenocarcinoma
Source: Nat Commun. 2024 May 14;15:4074. doi: 10.1038/s41467-024-47619-4 (PMC11094127; doi:10.1038/s41467-024-47619-4)
Supplement: Supplementary file 5 — Supplementary Data 2 [file 41467_2024_47619_MOESM5_ESM.zip › ecAssemble/output/flye/params.json]

{"pipeline_version": 3, "min_overlap": 10000, "min_read_length": 0, "stage_name": "finalize"}
