# Supplementary material for: Disentangling oncogenic amplicons in esophageal adenocarcinoma
Source: Nat Commun. 2024 May 14;15:4074. doi: 10.1038/s41467-024-47619-4 (PMC11094127; doi:10.1038/s41467-024-47619-4)
Supplement: Supplementary file 5 — Supplementary Data 2 [file 41467_2024_47619_MOESM5_ESM.zip › ecAssemble/output/flye/40-polishing/contigs_stats.txt]

#seq_name	length	coverage
contig_4	18758	1
contig_7	18251	3
contig_10	27200	5
contig_11	67560	8
contig_1	89533	5
contig_5	19156	66
contig_8	18334	63
contig_6	16756	83
contig_2	91779	66
contig_9	533149	66
