# Supplementary material for: Disentangling oncogenic amplicons in esophageal adenocarcinoma
Source: Nat Commun. 2024 May 14;15:4074. doi: 10.1038/s41467-024-47619-4 (PMC11094127; doi:10.1038/s41467-024-47619-4)
Supplement: Supplementary file 5 — Supplementary Data 2 [file 41467_2024_47619_MOESM5_ESM.zip › ecAssemble/output/flye/40-polishing/minimap.stderr]

[samfaipath] build FASTA index...
[M::mm_idx_gen::0.038*0.92] collected minimizers
[M::mm_idx_gen::0.056*0.95] sorted minimizers
[M::main::0.056*0.95] loaded/built the index for 9 target sequence(s)
[M::mm_mapopt_update::0.059*0.95] mid_occ = 28
[M::mm_idx_stat] kmer size: 17; skip: 10; is_hpc: 0; #seq: 9
[M::mm_idx_stat::0.061*0.95] distinct minimizers: 135479 (86.53% are singletons); average occurrences: 1.189; average spacing: 5.473; total length: 881718
[M::worker_pipeline::0.690*0.98] mapped 11 sequences
[M::main] Version: 2.24-r1155-dirty
[M::main] CMD: flye-minimap2 -x map-ont -t 8 -k 17 -a -p 0.5 -N 10 --sam-hit-only -L -K 1G -z 1000 -Q --secondary-seq -I 64G /mnt/scratcha/stlab-icgc/users/from_scratchb/ng02/ecDNA/ecAssembler/CRC-test/0.5/40-polishing/filtered_contigs.fasta /mnt/scratcha/stlab-icgc/users/from_scratchb/ng02/ecDNA/ecAssembler/CRC-test/0.5/30-contigger/graph_final.fasta
[M::main] Real time: 0.695 sec; CPU: 0.684 sec; Peak RSS: 0.050 GB
