# Supplementary material for: Disentangling oncogenic amplicons in esophageal adenocarcinoma
Source: Nat Commun. 2024 May 14;15:4074. doi: 10.1038/s41467-024-47619-4 (PMC11094127; doi:10.1038/s41467-024-47619-4)
Supplement: Supplementary file 5 — Supplementary Data 2 [file 41467_2024_47619_MOESM5_ESM.zip › ecAssemble/output/flye/40-polishing/filtered_contigs.fasta.fai]

contig_1	89533	10	60	61
contig_10	27200	91047	60	61
contig_11	67560	118712	60	61
contig_2	91779	187408	60	61
contig_5	19156	280727	60	61
contig_6	16756	300213	60	61
contig_7	18251	317259	60	61
contig_8	18334	335825	60	61
contig_9	533149	354475	60	61
