# Supplementary material for: Disentangling oncogenic amplicons in esophageal adenocarcinoma
Source: Nat Commun. 2024 May 14;15:4074. doi: 10.1038/s41467-024-47619-4 (PMC11094127; doi:10.1038/s41467-024-47619-4)
Supplement: Supplementary file 5 — Supplementary Data 2 [file 41467_2024_47619_MOESM5_ESM.zip › ecAssemble/output/flye/20-repeat/repeat_graph_dump]

Edge	2	14	12	0	0	0	6	-1
	Sequence	+edge_2_0_+disjointig_1_68459_132642 64183 1 925860 68459 132642
Edge	3	9	11	0	0	0	6	-1
	Sequence	-edge_2_0_+disjointig_1_68459_132642 64183 -1 925860 793217 857400
Edge	4	14	12	0	0	0	45	-1
	Sequence	+edge_3_0_+disjointig_1_740884_805810 64926 1 925860 740884 805810
Edge	5	9	11	0	0	0	45	-1
	Sequence	-edge_3_0_+disjointig_1_740884_805810 64926 -1 925860 120049 184975
Edge	8	12	16	1	0	0	43	-1
	Sequence	+edge_5_0_+disjointig_1_132642_158732 26090 1 925860 132642 158732
	Sequence	+edge_5_1_+disjointig_1_805810_831935 26125 1 925860 805810 831935
Edge	9	10	9	1	0	0	43	-1
	Sequence	-edge_5_0_+disjointig_1_132642_158732 26090 -1 925860 767127 793217
	Sequence	-edge_5_1_+disjointig_1_805810_831935 26125 -1 925860 93924 120049
Edge	10	16	23	1	0	0	1	8
	Sequence	+edge_6_0_+disjointig_1_158732_177470 18738 1 925860 158732 177470
Edge	11	2	10	1	0	0	1	9
	Sequence	-edge_6_0_+disjointig_1_158732_177470 18738 -1 925860 748389 767127
Edge	12	16	23	1	0	0	42	8
	Sequence	+edge_7_0_+disjointig_1_831935_850984 19049 1 925860 831935 850984
Edge	13	2	10	1	0	0	42	9
	Sequence	-edge_7_0_+disjointig_1_831935_850984 19049 -1 925860 74875 93924
Edge	14	23	13	1	0	0	49	-1
	Sequence	+edge_8_0_+disjointig_1_177470_192881 15411 1 925860 177470 192881
	Sequence	+edge_8_1_+disjointig_1_850984_866419 15435 1 925860 850984 866419
Edge	15	4	2	1	0	0	49	-1
	Sequence	-edge_8_0_+disjointig_1_177470_192881 15411 -1 925860 732978 748389
	Sequence	-edge_8_1_+disjointig_1_850984_866419 15435 -1 925860 59440 74875
Edge	16	13	1	1	0	0	48	-1
	Sequence	+edge_9_0_+disjointig_1_192881_194113 1232 1 925860 192881 194113
	Sequence	+edge_9_1_+disjointig_1_866419_867647 1228 1 925860 866419 867647
	Sequence	+edge_9_2_+disjointig_15_84826_86051 1225 2 187464 84826 86051
Edge	17	17	4	1	0	0	48	-1
	Sequence	-edge_9_0_+disjointig_1_192881_194113 1232 -1 925860 731746 732978
	Sequence	-edge_9_1_+disjointig_1_866419_867647 1228 -1 925860 58212 59440
	Sequence	-edge_9_2_+disjointig_15_84826_86051 1225 -2 187464 101412 102637
Edge	20	1	18	1	0	0	1	10
	Sequence	+edge_11_0_+disjointig_1_194113_212134 18021 1 925860 194113 212134
Edge	21	19	17	1	0	0	1	11
	Sequence	-edge_11_0_+disjointig_1_194113_212134 18021 -1 925860 713725 731746
Edge	22	1	21	1	0	0	41	10
	Sequence	+edge_12_0_+disjointig_1_867647_880957 13310 1 925860 867647 880957
	Sequence	+edge_12_1_+disjointig_15_86051_99342 13291 2 187464 86051 99342
Edge	23	7	17	1	0	0	41	11
	Sequence	-edge_12_0_+disjointig_1_867647_880957 13310 -1 925860 44902 58212
	Sequence	-edge_12_1_+disjointig_15_86051_99342 13291 -2 187464 88121 101412
Edge	24	18	6	0	0	0	34	-1
	Sequence	+edge_13_0_+disjointig_1_212134_222187 10053 1 925860 212134 222187
	Sequence	+edge_13_1_+disjointig_1_885860_895899 10039 1 925860 885860 895899
Edge	25	20	19	0	0	0	34	-1
	Sequence	-edge_13_0_+disjointig_1_212134_222187 10053 -1 925860 703672 713725
	Sequence	-edge_13_1_+disjointig_1_885860_895899 10039 -1 925860 29960 39999
Edge	26	19	7	1	0	0	32	11
	Sequence	+edge_14_0_-disjointig_1_39999_44902 4903 -1 925860 39999 44902
Edge	27	21	18	1	0	0	32	10
	Sequence	-edge_14_0_-disjointig_1_39999_44902 4903 1 925860 880957 885860
Edge	28	0	22	0	0	0	7	-1
	Sequence	+edge_15_0_+disjointig_1_895899_925859 29960 1 925860 895899 925859
Edge	29	24	15	0	0	0	7	-1
	Sequence	-edge_15_0_+disjointig_1_895899_925859 29960 -1 925860 0 29960
Edge	32	8	3	0	0	0	4	-1
	Sequence	+edge_17_0_+disjointig_4_0_66293 66293 3 66294 0 66293
Edge	33	25	5	0	0	0	4	-1
	Sequence	-edge_17_0_+disjointig_4_0_66293 66293 -3 66294 0 66293
Edge	34	6	14	0	0	0	43	-1
	Sequence	+edge_18_0_+disjointig_1_222187_740884 518697 1 925860 222187 740884
Edge	35	11	20	0	0	0	43	-1
	Sequence	-edge_18_0_+disjointig_1_222187_740884 518697 -1 925860 184975 703672
