# Supplementary material for: Disentangling oncogenic amplicons in esophageal adenocarcinoma
Source: Nat Commun. 2024 May 14;15:4074. doi: 10.1038/s41467-024-47619-4 (PMC11094127; doi:10.1038/s41467-024-47619-4)
Supplement: Supplementary file 5 — Supplementary Data 2 [file 41467_2024_47619_MOESM5_ESM.zip › ecAssemble/output/flye/20-repeat/graph_after_rr.gv]

digraph {
nodesep = 0.5;
node [shape = circle, label = "", height = 0.3];
"0" [style = "filled", fillcolor = "grey"];
"1" [style = "filled", fillcolor = "grey"];
"2" [style = "filled", fillcolor = "grey"];
"3" [style = "filled", fillcolor = "grey"];
"4" [style = "filled", fillcolor = "grey"];
"5" [style = "filled", fillcolor = "grey"];
"6" [style = "filled", fillcolor = "grey"];
"7" [style = "filled", fillcolor = "grey"];
"8" -> "9" [label = "id 2\l64k 6x", color = "black"] ;
"10" -> "11" [label = "id -2\l64k 6x", color = "black"] ;
"8" -> "9" [label = "id 3\l64k 45x", color = "black"] ;
"10" -> "11" [label = "id -3\l64k 45x", color = "black"] ;
"9" -> "12" [label = "id 5\l26k 43x", color = "darkgreen" , penwidth = 3] ;
"13" -> "10" [label = "id -5\l26k 43x", color = "darkgreen" , penwidth = 3] ;
"12" -> "14" [label = "id 6\l18k 1x", color = "darkgreen" , penwidth = 3] ;
"15" -> "13" [label = "id -6\l18k 1x", color = "darkgreen" , penwidth = 3] ;
"12" -> "14" [label = "id 7\l19k 42x", color = "darkgreen" , penwidth = 3] ;
"15" -> "13" [label = "id -7\l19k 42x", color = "darkgreen" , penwidth = 3] ;
"14" -> "16" [label = "id 8\l15k 49x", color = "darkgreen" , penwidth = 3] ;
"17" -> "15" [label = "id -8\l15k 49x", color = "darkgreen" , penwidth = 3] ;
"16" -> "18" [label = "id 9\l1.2k 48x", color = "darkgreen" , penwidth = 3] ;
"19" -> "17" [label = "id -9\l1.2k 48x", color = "darkgreen" , penwidth = 3] ;
"18" -> "20" [label = "id 11\l18k 1x", color = "darkgreen" , penwidth = 3] ;
"21" -> "19" [label = "id -11\l18k 1x", color = "darkgreen" , penwidth = 3] ;
"18" -> "22" [label = "id 12\l13k 41x", color = "darkgreen" , penwidth = 3] ;
"23" -> "19" [label = "id -12\l13k 41x", color = "darkgreen" , penwidth = 3] ;
"20" -> "24" [label = "id 13\l10k 34x", color = "black"] ;
"25" -> "21" [label = "id -13\l10k 34x", color = "black"] ;
"21" -> "23" [label = "id 14\l4.9k 32x", color = "darkgreen" , penwidth = 3] ;
"22" -> "20" [label = "id -14\l4.9k 32x", color = "darkgreen" , penwidth = 3] ;
"0" -> "5" [label = "id 15\l29k 7x", color = "black"] ;
"6" -> "4" [label = "id -15\l29k 7x", color = "black"] ;
"3" -> "1" [label = "id 17\l66k 4x", color = "black"] ;
"7" -> "2" [label = "id -17\l66k 4x", color = "black"] ;
"24" -> "8" [label = "id 18\l518k 43x", color = "black"] ;
"11" -> "25" [label = "id -18\l518k 43x", color = "black"] ;
}
