# Supplementary material for: Disentangling oncogenic amplicons in esophageal adenocarcinoma
Source: Nat Commun. 2024 May 14;15:4074. doi: 10.1038/s41467-024-47619-4 (PMC11094127; doi:10.1038/s41467-024-47619-4)
Supplement: Supplementary file 5 — Supplementary Data 2 [file 41467_2024_47619_MOESM5_ESM.zip › ecAssemble/output/flye/30-contigger/contigs.fasta.fai]

contig_1	87735	10	80	81
contig_2	90985	88852	80	81
contig_9	528750	180985	80	81
contig_10	29960	716356	80	81
contig_11	66293	746702	80	81
contig_4	18738	813834	80	81
contig_5	19049	832817	80	81
contig_6	16643	852115	80	81
contig_7	18021	868977	80	81
contig_8	18213	887234	80	81
