# Supplementary material for: Disentangling oncogenic amplicons in esophageal adenocarcinoma
Source: Nat Commun. 2024 May 14;15:4074. doi: 10.1038/s41467-024-47619-4 (PMC11094127; doi:10.1038/s41467-024-47619-4)
Supplement: Supplementary file 5 — Supplementary Data 2 [file 41467_2024_47619_MOESM5_ESM.zip › ecAssemble/output/flye/10-consensus/minimap.stderr]

[samfaipath] build FASTA index...
[M::mm_idx_gen::0.131*0.36] collected minimizers
[M::mm_idx_gen::0.172*0.40] sorted minimizers
[M::main::0.172*0.40] loaded/built the index for 3 target sequence(s)
[M::mm_mapopt_update::0.176*0.41] mid_occ = 17
[M::mm_idx_stat] kmer size: 17; skip: 10; is_hpc: 0; #seq: 3
[M::mm_idx_stat::0.178*0.42] distinct minimizers: 178471 (84.36% are singletons); average occurrences: 1.193; average spacing: 5.473; total length: 1165065
[M::worker_pipeline::60.000*0.76] mapped 2087 sequences
[M::main] Version: 2.24-r1155-dirty
[M::main] CMD: flye-minimap2 -x map-ont -t 8 -k 17 -a -p 0.5 -N 10 --sam-hit-only -L -K 1G -z 1000 -Q --secondary-seq -I 64G /mnt/scratcha/stlab-icgc/users/from_scratchb/ng02/ecDNA/ecAssembler/CRC-test/0.5/00-assembly/draft_assembly.fasta /mnt/scratcha/stlab-icgc/users/from_scratchb/ng02/ecDNA/ecAssembler/CRC-test/CRC.fq
[M::main] Real time: 60.012 sec; CPU: 45.775 sec; Peak RSS: 1.781 GB
[bam_sort_core] merging from 0 files and 4 in-memory blocks...
