# Supplementary material for: Disentangling oncogenic amplicons in esophageal adenocarcinoma
Source: Nat Commun. 2024 May 14;15:4074. doi: 10.1038/s41467-024-47619-4 (PMC11094127; doi:10.1038/s41467-024-47619-4)
Supplement: Supplementary file 5 — Supplementary Data 2 [file 41467_2024_47619_MOESM5_ESM.zip › ecAssemble/setup.py]

from setuptools import setup

setup(
    name='ecAssemble',
    version='0.1',
    packages=['matplotlib'],
    entry_points={
        'console_scripts': [
            'ecAssemble = ecAssemble.run_ecAssemble:main',
        ],
    },
)
