# Supplementary material for: Disentangling oncogenic amplicons in esophageal adenocarcinoma
Source: Nat Commun. 2024 May 14;15:4074. doi: 10.1038/s41467-024-47619-4 (PMC11094127; doi:10.1038/s41467-024-47619-4)
Supplement: Supplementary file 5 — Supplementary Data 2 [file 41467_2024_47619_MOESM5_ESM.zip › ecAssemble/scripts/run_flye.sh]

#!/bin/bash

# Define variables
threads=8

fastq=$1
out_dir=$2

flye --nano-hq $fastq \
--meta \
--extra-params output_gfa_before_rr=1 \
--keep-haplotypes \
--threads $threads \
--out-dir $out_dir \
--read-error 0.01 \
--deterministic
