# Supplementary material for: Disentangling oncogenic amplicons in esophageal adenocarcinoma
Source: Nat Commun. 2024 May 14;15:4074. doi: 10.1038/s41467-024-47619-4 (PMC11094127; doi:10.1038/s41467-024-47619-4)
Supplement: Supplementary file 5 — Supplementary Data 2 [file 41467_2024_47619_MOESM5_ESM.zip › ecAssemble/data/regions50kb.bed]

chr7	116200000	116250000	chr7:116200000-116250000
chr7	116250000	116300000	chr7:116250000-116300000
chr7	116300000	116350000	chr7:116300000-116350000
chr7	116350000	116400000	chr7:116350000-116400000
chr7	116400000	116450000	chr7:116400000-116450000
chr7	116450000	116500000	chr7:116450000-116500000
chr7	116500000	116550000	chr7:116500000-116550000
chr7	116550000	116600000	chr7:116550000-116600000
chr7	116600000	116650000	chr7:116600000-116650000
chr7	116650000	116700000	chr7:116650000-116700000
chr7	116700000	116750000	chr7:116700000-116750000
chr7	116750000	116800000	chr7:116750000-116800000
chr7	116800000	116850000	chr7:116800000-116850000
chr7	116850000	116900000	chr7:116850000-116900000
chr7	116900000	116900100	chr7:116900000-116900100
