# Supplementary material for: Disentangling oncogenic amplicons in esophageal adenocarcinoma
Source: Nat Commun. 2024 May 14;15:4074. doi: 10.1038/s41467-024-47619-4 (PMC11094127; doi:10.1038/s41467-024-47619-4)
Supplement: Supplementary file 7 — Source data [file 41467_2024_47619_MOESM7_ESM.xlsx]

## Sheet: Figure2B.source
Drivers	Copynumber	Type
EGFR	43.56418500596102	ecDNA
CCND3	8.676789915404823	BFB
ERBB2	29.139499595455213	ecDNA
GATA6	6.2915271310490075	ecDNA
KRAS	17.889584644769073	BFB
KRAS	8.995591898007374	BFB
CDK6	5.015800225266424	Linear amplification
GATA4	6.660303530503386	Complex non-cyclic
KRAS	16.2575	BFB
ERBB2	13.527257161575513	ecDNA
CCNE1	8.60171	ecDNA
KRAS	18.49241463174526	BFB
CCND1	5.8173797911899126	Linear amplification
CCND1	5.8173797911899126	Linear amplification
GATA4	14.900064522402694	Linear amplification
ERBB2	7.881309947333392	Complex non-cyclic
GATA4	8.90029	ecDNA
KRAS	24.422186136689216	Linear amplification
ERBB2	9.554351149762152	ecDNA
CDK6	6.968095012268489	ecDNA
GATA4	11.604304936769589	Complex non-cyclic
KRAS	13.938512158576316	BFB
GATA4	14.902501805055884	ecDNA
MYC	14.902501805055884	ecDNA
EGFR	25.818073942784718	Complex non-cyclic
CCND1	25.818073942784718	Complex non-cyclic
CCND1	25.818073942784718	Complex non-cyclic
GATA4	7.006934885599041	ecDNA
CCNE1	5.1026803505205365	Linear amplification
EGFR	7.457230101520677	Linear amplification
KRAS	13.239681758878797	BFB
CCNE1	5.741339636360697	Linear amplification
ERBB2	10.897317016911037	ecDNA
GATA6	6.943510855243065	Linear amplification
ERBB2	9.936615392311927	BFB
CCNE1	18.776963792418478	ecDNA
GATA6	5.106425757057223	Complex non-cyclic
ERBB2	66.63132967922427	ecDNA
CCND1	4.828863065515037	BFB
CCND1	4.828863065515037	BFB
ERBB2	18.943254229469538	ecDNA
CCND1	5.021088963287947	Linear amplification
CCND1	5.021088963287947	Linear amplification
EGFR	29.903750552478765	ecDNA
GATA4	9.591534895655753	ecDNA
ERBB2	5.861963395880453	ecDNA
MYC	5.354309568000408	Linear amplification
ERBB2	9.641385765969346	Complex non-cyclic
CCNE1	4.659319314238177	Complex non-cyclic
GATA4	6.459866593719047	BFB
CCND1	7.724520432536003	Complex non-cyclic
CCND1	7.724520432536003	Complex non-cyclic
KRAS	9.168480151949751	BFB
KRAS	13.554574502543305	BFB
GATA4	33.84098641003126	BFB
KRAS	39.81622884520705	ecDNA
CDK6	10.204278691694324	BFB
MYC	6.384790874160793	ecDNA
CCND3	12.642432428986787	ecDNA
ERBB2	18.228191014167283	BFB
EGFR	5.982881320862567	Linear amplification
CCND1	17.23499824561464	ecDNA
CCNE1	17.23499824561464	ecDNA
CCND1	17.23499824561464	ecDNA
ERBB2	7.318315454058598	ecDNA
CDK6	5.198819471766798	Linear amplification
ERBB2	41.148201347456784	ecDNA
MYC	5.415782697250541	Complex non-cyclic
MDM2	10.898699133933567	Complex non-cyclic
CDK6	10.25244758745797	ecDNA
CCNE1	5.77005	ecDNA
GATA6	9.194227819472742	ecDNA
MYC	127.22857471310923	ecDNA
ERBB2	127.22857471310923	ecDNA
CDK6	5.1428387102384505	Complex non-cyclic
ERBB2	13.724828254630651	BFB
GATA6	6.93578	Linear amplification
CCNE1	36.30480810256402	BFB
ERBB2	15.603781956306245	BFB
CDK6	4.717759413229589	Linear amplification
CDK6	4.572720868146886	Linear amplification
ERBB2	51.598312062350956	ecDNA
CDK6	7.086725991238328	ecDNA
CCNE1	20.619430887166725	BFB
ERBB2	8.435670935922856	BFB
GATA4	10.952972010685038	Complex non-cyclic
MYC	5.030770856271325	Complex non-cyclic
KRAS	19.909402048207777	BFB
EGFR	36.952801716668944	BFB
GATA4	7.9465906866995795	Complex non-cyclic
MYC	7.0527338707679865	BFB
CCND3	4.934407742015107	Linear amplification
ERBB2	12.99313755917708	BFB
CDK6	5.851937093637757	Complex non-cyclic
ERBB2	4.701037103970414	Complex non-cyclic
KRAS	14.04344653621784	BFB
GATA6	6.119573622416228	Linear amplification
KRAS	28.074457180723005	ecDNA
GATA4	9.524234404967999	BFB
ERBB2	5.828309839357589	BFB
CCND1	5.7107896180215745	Complex non-cyclic
CCND1	5.7107896180215745	Complex non-cyclic
GATA4	10.551296881650638	Complex non-cyclic
HMGA2	5.451425340460886	ecDNA
MDM2	5.451425340460886	ecDNA
ERBB2	17.97437495942636	BFB
CCND3	5.388081173720591	Linear amplification
CCND3	7.09218	ecDNA
GATA6	6.2148573283886535	ecDNA
ERBB2	17.682516635953977	BFB
MYC	15.31062732624485	ecDNA
GATA4	25.158507889891915	Complex non-cyclic
KRAS	26.311016463269898	ecDNA
KRAS	24.991805304814235	BFB
GATA6	5.128280380412245	Linear amplification
ERBB2	10.464603908792744	BFB
CCNE1	5.041787777577514	Complex non-cyclic
ERBB2	4.424629614602369	Linear amplification
ERBB2	36.04462991723201	ecDNA
GATA6	6.534355200507965	Complex non-cyclic
HMGA2	7.160787659898025	BFB
MDM2	7.160787659898025	BFB
KRAS	11.271193284515983	ecDNA
GATA6	10.378081220778153	BFB
MYC	7.545938866649576	BFB
CCND3	4.816185097557977	Linear amplification
ERBB2	9.958220266405839	ecDNA
EGFR	13.727654409638568	ecDNA
EGFR	6.1776688401923705	Linear amplification
GATA6	5.788992691450992	Complex non-cyclic
ERBB2	18.047114098305034	BFB
CCNE1	8.357698316237974	ecDNA
EGFR	38.780096680862286	ecDNA
GATA4	8.98375	ecDNA
EGFR	5.604579896823337	Linear amplification
GATA6	5.448006076869302	Complex non-cyclic
GATA4	8.59709	Complex non-cyclic
CDK6	7.405934693380267	BFB
EGFR	6.466653308806739	ecDNA
EGFR	61.06770606802719	ecDNA
MYC	61.06770606802719	ecDNA
GATA6	61.06770606802719	ecDNA
ERBB2	14.242865124400032	ecDNA
CCND3	7.110061732474541	ecDNA
MYC	7.101388454036881	BFB
HMGA2	15.78612086205898	ecDNA
MDM2	15.78612086205898	ecDNA
CCND1	7.111008789311865	Linear amplification
CCND1	7.111008789311865	Linear amplification
GATA4	15.689271010368365	ecDNA
MYC	15.689271010368365	ecDNA
EGFR	36.63270497857217	ecDNA
GATA6	6.823299515866587	BFB
KRAS	13.807919131718387	BFB
CCND3	5.752702842686832	BFB
MYC	6.7587898551838705	ecDNA
GATA6	9.592597938316478	ecDNA
KRAS	7.830735192710964	Complex non-cyclic
CDK6	8.947904335487783	ecDNA
GATA6	10.677724938208627	Complex non-cyclic
HMGA2	12.037598251051275	ecDNA
MDM2	12.037598251051275	ecDNA
CDK6	9.472756380127631	ecDNA
KRAS	10.149602207197454	ecDNA
GATA4	8.732694172939578	Complex non-cyclic
ERBB2	5.637114531645768	Complex non-cyclic
CCND1	10.403934902894363	BFB
CCND1	10.403934902894363	BFB
ERBB2	16.578298228305272	BFB
KRAS	9.467466226365376	ecDNA
CCND3	16.334419274853346	ecDNA
CDK6	16.45538130210149	BFB
KRAS	16.45538130210149	BFB
CDK6	16.45538130210149	BFB
KRAS	16.45538130210149	BFB
GATA4	19.47400922551879	Complex non-cyclic
CCND3	18.80174737766117	BFB
GATA6	5.078348402866956	ecDNA
ERBB2	4.876594757995442	Linear amplification
GATA4	11.273490904264962	Complex non-cyclic
GATA6	12.428944719687372	ecDNA
ERBB2	17.94058330462387	ecDNA
CCND1	6.187465255375137	ecDNA
CCND1	6.187465255375137	ecDNA
GATA6	6.419778354694919	Linear amplification
CCND1	7.450659416669845	Complex non-cyclic
CCND1	7.450659416669845	Complex non-cyclic
ERBB2	19.346872268693076	BFB
CCNE1	14.897019569716972	BFB
KRAS	40.53049953638986	ecDNA
CDK6	14.493356957388306	BFB
GATA6	9.554854389878528	BFB
GATA6	4.772280909084521	Linear amplification
CCND1	7.412893123620301	BFB
CCND1	7.412893123620301	BFB
GATA4	7.142852407152019	BFB
CDK6	5.21943	Complex non-cyclic
CCND1	5.45426	Complex non-cyclic
CCND1	5.45426	Complex non-cyclic
GATA6	5.147229782026974	Linear amplification
HMGA2	7.328454332838145	Complex non-cyclic
MDM2	7.328454332838145	Complex non-cyclic
CDK6	11.338340588584746	ecDNA
CCND1	6.317426148248714	Complex non-cyclic
CCND1	6.317426148248714	Complex non-cyclic
EGFR	8.964064471051215	Complex non-cyclic
CCNE1	4.784908135701495	Linear amplification
MYC	5.85962	ecDNA
KRAS	15.536871486275617	BFB
GATA4	5.2024936724638815	Complex non-cyclic
CCND3	6.027064940044479	Complex non-cyclic
ERBB2	9.944290740261916	BFB
ERBB2	69.6688	ecDNA
MYC	8.134251952545714	ecDNA
CDK6	10.020974836609865	ecDNA
GATA6	19.017106556710296	BFB
MYC	8.299555266211968	ecDNA
ERBB2	9.738577737229345	ecDNA
KRAS	54.42435595856079	ecDNA
HMGA2	7.355733239782463	ecDNA
MDM2	7.355733239782463	ecDNA
CDK6	6.451323036133979	Complex non-cyclic
CCND1	6.451323036133979	Complex non-cyclic
CCND1	6.451323036133979	Complex non-cyclic
GATA4	7.545969988146981	ecDNA
CCND1	11.14130574306553	BFB
CCND1	11.14130574306553	BFB
CDK6	8.234100026528878	ecDNA
EGFR	85.6837	ecDNA
CCND3	7.940952292742413	Complex non-cyclic
GATA6	9.081060246195785	ecDNA
CDK6	5.7610384745604275	ecDNA
MYC	5.426184230176061	ecDNA
GATA4	11.68302419668736	Complex non-cyclic
KRAS	18.325872250162774	BFB
ERBB2	6.558315698525714	ecDNA
ERBB2	6.558315698525714	ecDNA
ERBB2	6.558315698525714	ecDNA
ERBB2	6.558315698525714	ecDNA
CCNE1	14.301794440342906	BFB
GATA6	4.712751796494392	Linear amplification
GATA4	15.919620591039873	ecDNA
MYC	22.032300738002615	ecDNA
CCND1	6.573686802848776	BFB
CCND1	6.573686802848776	BFB
MYC	5.871108472578136	Linear amplification
CCNE1	13.847280594016711	BFB
CCND3	9.494882177106517	ecDNA
CCND3	9.494882177106517	ecDNA
CCND3	7.710746315664498	Complex non-cyclic
ERBB2	9.505288761299074	ecDNA
MYC	76.14246088304833	ecDNA
GATA6	10.692089540693644	ecDNA
EGFR	6.6370325331729285	Complex non-cyclic
GATA4	13.436898058173316	BFB
MDM2	4.923440900444704	Complex non-cyclic
GATA6	7.58938	ecDNA
HMGA2	9.216468067367233	ecDNA
MDM2	9.216468067367233	ecDNA
HMGA2	9.216468067367233	ecDNA
MDM2	9.216468067367233	ecDNA
EGFR	17.55517483474339	ecDNA
CCND1	8.38246	BFB
CCND1	8.38246	BFB
ERBB2	30.436360233362617	ecDNA
CCND1	4.919907152843908	Linear amplification
CCND1	4.919907152843908	Linear amplification
CCND3	8.919082289854579	ecDNA
GATA6	5.561946707936572	BFB
GATA6	4.656512213991013	Linear amplification
ERBB2	6.626820204202991	ecDNA
GATA6	6.331369115692633	Linear amplification
MYC	45.811599193226954	ecDNA
ERBB2	45.811599193226954	ecDNA
GATA4	4.939385577432804	Linear amplification
GATA4	5.6121548853218215	ecDNA
CDK6	4.7259	Linear amplification
KRAS	20.096262663709492	BFB
CCND3	5.851378235948204	Complex non-cyclic
CCNE1	6.542688841196365	Linear amplification
CDK6	9.729960424387542	Complex non-cyclic
KRAS	7.743610313162806	BFB
CCND3	9.93433	ecDNA
KRAS	35.59519492558612	ecDNA
GATA4	6.025024048575881	Linear amplification
GATA4	7.330332552182886	BFB
KRAS	31.032236181896312	BFB
CCNE1	28.103856947444495	BFB
ERBB2	21.319530766428763	ecDNA
CCND1	11.878371293553352	ecDNA
CCND1	11.878371293553352	ecDNA
GATA4	28.453511687819283	Complex non-cyclic
KRAS	12.606600638156477	BFB
ERBB2	6.473324666507069	BFB
HMGA2	6.311296116246029	Complex non-cyclic
MDM2	6.311296116246029	Complex non-cyclic
EGFR	31.75935517788727	BFB
HMGA2	7.34597	ecDNA
MDM2	7.768971814773709	Complex non-cyclic
CCND3	4.552158674584051	Complex non-cyclic
CDK6	11.92729457333688	ecDNA
KRAS	40.44858389806549	ecDNA
CCNE1	12.775118793471092	BFB
CCND1	6.620546061077985	Complex non-cyclic
CCND1	6.620546061077985	Complex non-cyclic
KRAS	12.109357151512635	BFB
CCND1	5.771568756560125	Linear amplification
CCND1	5.771568756560125	Linear amplification
MYC	12.484865494787586	Complex non-cyclic
GATA6	6.736849727465819	Complex non-cyclic
EGFR	155.50230978295633	BFB
GATA4	18.142402843825042	Complex non-cyclic
CCND1	11.38022772444608	Linear amplification
CCND1	11.38022772444608	Linear amplification
MDM2	3.7492598381007847	ecDNA
EGFR	10.002759197534546	ecDNA
ERBB2	5.426123725361054	Complex non-cyclic
CCND1	5.649120537889691	Linear amplification
CCND1	5.649120537889691	Linear amplification
GATA6	5.97148	Linear amplification
HMGA2	10.469557348889815	ecDNA
MDM2	10.469557348889815	ecDNA
CDK6	8.362007092236206	Complex non-cyclic
CDK6	5.488675048882213	Linear amplification
GATA4	23.359472661369175	BFB
KRAS	19.36878711794163	BFB
CCNE1	6.576506813645323	Complex non-cyclic
ERBB2	9.707878658678071	BFB
MDM2	11.66459297619449	BFB
CCNE1	7.789192594139587	ecDNA
EGFR	19.798884836284973	ecDNA
CDK6	19.798884836284973	ecDNA
MYC	19.798884836284973	ecDNA
ERBB2	39.70815556232116	ecDNA
CCNE1	40.46901403762611	ecDNA
CCNE1	40.46901403762611	ecDNA
CCNE1	40.46901403762611	ecDNA
CCNE1	40.46901403762611	ecDNA
ERBB2	6.007786808120044	Complex non-cyclic
CDK6	9.747298101487477	ecDNA
MDM2	24.84347272389013	ecDNA
MDM2	24.84347272389013	ecDNA
GATA4	16.354223568518695	ecDNA
CDK6	14.386236535741782	ecDNA
ERBB2	8.342326343896689	ecDNA
CCNE1	11.181331093797096	BFB
GATA4	6.143753583705919	Linear amplification
MDM2	21.370200848930363	BFB
CCNE1	9.329594315376433	Complex non-cyclic
ERBB2	24.61139580888847	BFB
CCND1	7.3704356476535935	Complex non-cyclic
CCND1	7.3704356476535935	Complex non-cyclic
MDM2	4.7099739779120195	Linear amplification
ERBB2	5.801188720328573	BFB
MDM2	5.003867355334148	Complex non-cyclic
GATA4	26.503834859517436	ecDNA
CCND1	6.573882423501252	Complex non-cyclic
CCND1	6.573882423501252	Complex non-cyclic
CCND3	6.784008021530238	ecDNA
EGFR	23.81910120280741	ecDNA
CDK6	6.671834495028814	ecDNA
KRAS	6.202450177655637	BFB
KRAS	5.792178965539202	BFB
EGFR	10.675308383329519	ecDNA
GATA4	10.675308383329519	ecDNA
GATA4	6.159409298105563	Complex non-cyclic
CCND1	8.48158	BFB
CCND1	8.48158	BFB
ERBB2	5.258590032647592	Linear amplification
GATA4	8.002553675081295	ecDNA
KRAS	11.139996924410177	ecDNA
KRAS	15.264144232541788	BFB
CDK6	6.132188510788449	BFB
CDK6	8.691130016053457	ecDNA
GATA4	10.803984600516326	ecDNA
CCND3	6.768647977004933	Complex non-cyclic
KRAS	5.890743992049403	Complex non-cyclic
CCND3	17.430281072550855	ecDNA
KRAS	23.090072577901505	BFB
CCND1	7.503873990061508	ecDNA
CCND1	7.503873990061508	ecDNA
KRAS	15.766157847613597	BFB
KRAS	11.97254382812728	BFB
GATA6	5.507431916158384	BFB
CCND1	7.866773506524608	Complex non-cyclic
CCND1	7.866773506524608	Complex non-cyclic
MYC	6.083932609922799	ecDNA
GATA4	14.69631567045439	Complex non-cyclic
CDK6	12.17984614458273	ecDNA
MDM2	7.183498452690418	ecDNA
GATA4	5.36985	BFB
CDK6	31.05293865236191	ecDNA
KRAS	6.888099455062181	ecDNA
HMGA2	6.888099455062181	ecDNA
ERBB2	10.296757936548364	ecDNA
CDK6	8.276131315608094	ecDNA
KRAS	21.80189639458889	ecDNA
KRAS	7.689922288303986	BFB
MYC	6.521709062745635	ecDNA
CDK6	14.904958075913564	BFB
GATA4	32.991760598038034	BFB
GATA6	5.038092671532113	Complex non-cyclic
CCND1	9.69256	Linear amplification
CCND1	9.69256	Linear amplification
ERBB2	11.318385335846878	ecDNA
MYC	23.283967154257464	ecDNA
KRAS	23.283967154257464	ecDNA
CDK6	8.209569007924518	BFB
CCND1	21.322442581166232	Complex non-cyclic
CCND1	21.322442581166232	Complex non-cyclic
ERBB2	14.444681052026894	BFB
ERBB2	31.757720153007536	BFB
CDK6	4.80784	Linear amplification
GATA6	8.880571463412414	BFB
GATA4	5.722986415676052	Linear amplification
EGFR	63.94543393756279	Linear amplification
CCND3	6.93321	BFB
KRAS	5.770219167472082	Complex non-cyclic
MYC	6.349398763332872	Complex non-cyclic
HMGA2	6.856750316614965	Complex non-cyclic
MDM2	6.856750316614965	Complex non-cyclic
MDM2	8.051561605098177	BFB
GATA4	18.02724574921755	Complex non-cyclic
KRAS	13.779573553270906	BFB
CCND3	7.426678155351223	Linear amplification
CCND1	6.858124228060911	Complex non-cyclic
CCND1	6.858124228060911	Complex non-cyclic
GATA4	16.877676139165143	ecDNA
KRAS	7.142656832247169	ecDNA
CCNE1	13.984558849267467	BFB
GATA4	13.282149866689643	ecDNA
CCND1	11.982321413789544	ecDNA
HMGA2	11.982321413789544	ecDNA
MDM2	11.982321413789544	ecDNA
CCND1	11.982321413789544	ecDNA
KRAS	32.62879907140321	BFB
GATA6	9.955781918353612	BFB
EGFR	24.386250098635493	BFB
CCNE1	6.125400330477015	ecDNA
GATA6	4.37344	Linear amplification
CDK6	9.955806643890554	Complex non-cyclic
GATA6	10.359967433002256	BFB
ERBB2	5.7603841172533174	ecDNA
ERBB2	71.81711440329369	Complex non-cyclic
KRAS	15.431551175956098	ecDNA
CCNE1	12.272748339147064	ecDNA
GATA4	7.734093348785876	Complex non-cyclic
GATA4	6.303878820506449	Linear amplification
CCND3	7.9206195994513084	ecDNA
EGFR	11.156010477212403	BFB
KRAS	8.789174476254932	BFB
CDK6	4.957370590288347	Linear amplification
GATA4	12.980437243771021	Complex non-cyclic
ERBB2	27.197240267885107	BFB
KRAS	12.942175032422336	BFB
CDK6	5.587833485960367	Linear amplification
KRAS	35.94727952269757	ecDNA
GATA4	10.835911506585514	ecDNA
HMGA2	8.255320052935723	ecDNA
MDM2	8.255320052935723	ecDNA
ERBB2	20.428600390364355	ecDNA
KRAS	9.825719425812828	BFB
KRAS	17.450345011468112	BFB
GATA6	5.172351386250906	Linear amplification
CCND1	8.995183273078096	ecDNA
CCND1	8.995183273078096	ecDNA
GATA6	12.27620854766843	ecDNA
GATA6	6.657679849550746	ecDNA
KRAS	9.664810031855712	ecDNA
ERBB2	10.569395060531322	ecDNA
ERBB2	68.70907893327802	ecDNA
KRAS	16.92531512619477	BFB
HMGA2	6.930314276907416	ecDNA
MDM2	6.930314276907416	ecDNA
EGFR	61.75186156920578	ecDNA
MYC	9.27135	BFB
CCND3	7.62589	BFB
ERBB2	9.838237292800413	BFB
CCNE1	5.63141	ecDNA
KRAS	18.559284166170926	BFB
GATA6	6.151879308626876	Complex non-cyclic
KRAS	18.158094467020767	BFB
CCND1	5.5965007425069695	Linear amplification
CCND1	5.5965007425069695	Linear amplification
GATA4	6.159846525768358	Complex non-cyclic
CCNE1	6.017350597738954	Linear amplification
CCNE1	7.470641103536713	ecDNA
KRAS	17.26182394173255	BFB
HMGA2	6.806036421335333	ecDNA
MDM2	6.806036421335333	ecDNA
MYC	5.6680638390959555	Complex non-cyclic
GATA4	4.959616365771949	Complex non-cyclic
CCND1	9.450154664120587	Complex non-cyclic
CCND1	9.450154664120587	Complex non-cyclic
GATA6	6.807748306455215	Complex non-cyclic
CCNE1	9.484226014797297	Complex non-cyclic
CDK6	19.125863823474017	ecDNA
CCND3	6.627965643107036	Linear amplification
CCND1	9.215703822553918	Complex non-cyclic
CCND1	9.215703822553918	Complex non-cyclic
KRAS	16.800030207469202	BFB
GATA4	15.515970105220504	ecDNA
GATA6	20.639907316329946	BFB
CCNE1	20.639907316329946	BFB
MYC	15.441501573423759	BFB
GATA4	13.155293063129463	Complex non-cyclic
KRAS	27.32023936801993	BFB
KRAS	7.548260263946109	BFB
GATA4	6.505239273173549	Complex non-cyclic
GATA6	4.540722271208083	Linear amplification
CCND1	11.88908083199635	Complex non-cyclic
CCND1	11.88908083199635	Complex non-cyclic
GATA4	7.016699088599863	Complex non-cyclic
ERBB2	9.879270286568595	BFB
KRAS	16.23905838412913	BFB
GATA4	14.156583209204156	BFB
CCNE1	55.79574533120762	BFB
CCND1	13.559693814949796	BFB
CCND1	13.559693814949796	BFB
KRAS	6.45185	BFB
MYC	11.248089894236111	BFB
ERBB2	7.541503758366352	ecDNA
GATA6	5.395004567831783	Linear amplification
KRAS	6.144697063499431	BFB
CCND3	7.540714841751212	Complex non-cyclic
MYC	6.349832321593381	Complex non-cyclic
ERBB2	5.455207124619174	Linear amplification
CCND3	5.669982991969788	Linear amplification
CCND3	5.749520875773808	BFB
CCNE1	6.508999827932116	Complex non-cyclic
EGFR	62.41928119930995	BFB
GATA4	19.412156331530753	BFB
CCND3	7.516685365509523	ecDNA
GATA6	5.105259029467835	Complex non-cyclic
MYC	7.166284258441523	ecDNA
GATA4	13.231400405639732	Complex non-cyclic
CDK6	7.0156287727512465	ecDNA
GATA6	6.5440468932018785	BFB
CDK6	8.139331232698177	BFB
CCND1	8.564463914258534	Linear amplification
CCND1	8.564463914258534	Linear amplification
EGFR	15.186127203792802	BFB
ERBB2	9.200839895983892	ecDNA
GATA4	12.760827407222292	ecDNA
GATA6	7.8748937784385244	ecDNA
HMGA2	6.768955249561248	Complex non-cyclic
MDM2	7.667284562391548	Linear amplification
CCND1	8.573548495281822	BFB
CCND1	8.573548495281822	BFB
CDK6	4.778291541759161	Complex non-cyclic
KRAS	7.024559683679444	Complex non-cyclic
ERBB2	7.686823822999973	Complex non-cyclic
GATA4	18.685591909789363	BFB
EGFR	23.088343114785285	ecDNA
CCND1	9.758602683002419	BFB
CCND1	9.758602683002419	BFB
GATA6	14.448902855922123	Linear amplification
MYC	16.06943227238201	ecDNA
CCNE1	22.216068751838584	ecDNA
CCND1	6.158219713328906	Linear amplification
CCND1	6.158219713328906	Linear amplification
ERBB2	34.83886845590161	ecDNA
CCND1	16.950538620705636	BFB
CCND1	16.950538620705636	BFB
GATA4	5.62537	BFB
KRAS	17.03472323230754	BFB
MDM2	6.987366019662293	BFB
KRAS	10.192247366384477	BFB
CDK6	4.485673498716172	Linear amplification
KRAS	10.324256469786224	BFB
CCND3	6.651681979308856	Complex non-cyclic
GATA6	6.228906022896032	ecDNA
GATA6	6.1115534076640214	Complex non-cyclic
MDM2	8.49489	BFB
GATA6	7.850392076683787	Linear amplification
KRAS	7.189943319478526	ecDNA
CCND1	8.85307	ecDNA
CCND1	8.85307	ecDNA
GATA4	17.183251071516185	ecDNA
CCND1	5.2900729772747885	Linear amplification
CCND1	5.2900729772747885	Linear amplification
HMGA2	8.875368024856286	ecDNA
MDM2	8.875368024856286	ecDNA
ERBB2	7.034427644738629	ecDNA
ERBB2	18.02816382771431	Complex non-cyclic
KRAS	9.782397177130965	BFB
GATA4	28.201181466836996	Complex non-cyclic
ERBB2	9.050398905002492	ecDNA
KRAS	8.87627	ecDNA
CCNE1	6.865290933450765	Complex non-cyclic
ERBB2	29.145836854320997	BFB
GATA6	8.32591	Linear amplification
GATA4	8.9289	ecDNA
CCNE1	7.841779221829292	ecDNA
ERBB2	9.220698699323663	ecDNA
KRAS	16.96121531712232	BFB
KRAS	7.254289204047056	ecDNA
KRAS	15.296400207253022	ecDNA
GATA4	5.410382196284181	Complex non-cyclic
GATA4	14.440483166250154	BFB
CCND3	9.348025943136054	ecDNA
HMGA2	7.223504705977637	ecDNA
MDM2	7.320248784356049	ecDNA
CCND1	5.013687106175484	Linear amplification
CCND1	5.013687106175484	Linear amplification
GATA4	8.967825995422407	Complex non-cyclic
GATA6	8.63302	BFB
HMGA2	9.772185954843922	ecDNA
MDM2	9.772185954843922	ecDNA
KRAS	22.560989106244858	BFB
GATA6	8.830749581689055	ecDNA
CDK6	24.740483658832794	BFB
CCNE1	7.443031051212484	BFB
GATA4	8.508077596585359	ecDNA
KRAS	21.89307141794484	BFB
CCNE1	7.545551575890197	BFB
CCNE1	14.824141064844614	BFB
ERBB2	9.85017	ecDNA
GATA6	17.671398757896775	ecDNA
EGFR	15.93762772800007	ecDNA
CCND1	15.944521772153138	Complex non-cyclic
HMGA2	15.944521772153138	Complex non-cyclic
MDM2	15.944521772153138	Complex non-cyclic
CCND1	15.944521772153138	Complex non-cyclic
KRAS	9.986000666323976	ecDNA
CDK6	20.985290105914164	BFB
GATA6	5.718217035344279	Complex non-cyclic
CCNE1	6.804671684900931	BFB
MYC	5.22066	Complex non-cyclic
EGFR	8.134485555966007	BFB
ERBB2	8.51086	BFB
KRAS	10.778921796632504	BFB
MYC	6.85147	ecDNA
ERBB2	28.671653737343576	ecDNA
GATA4	8.722241324983043	Complex non-cyclic
CDK6	5.8756	BFB
MDM2	6.840676998398152	ecDNA
CCND3	4.446111453601354	ecDNA
CDK6	10.210889652822036	BFB
GATA4	17.943068660219144	BFB
GATA4	8.50478	ecDNA
MYC	9.070482259163454	ecDNA
ERBB2	9.402326807251276	ecDNA
GATA4	19.47787773856318	ecDNA
GATA6	6.642180445334006	BFB
KRAS	6.783889131624346	BFB
EGFR	36.58508603610869	BFB
KRAS	5.837064896690822	ecDNA
GATA6	5.837064896690822	ecDNA
ERBB2	9.43053	ecDNA
GATA6	5.963868655905803	Complex non-cyclic
CCNE1	14.804883602665976	ecDNA
MYC	6.912528562458906	ecDNA
KRAS	10.409316744270718	ecDNA
CCND1	6.256180997597312	ecDNA
CCND1	6.256180997597312	ecDNA
CCNE1	12.797723764543338	BFB
GATA6	5.884593946327357	ecDNA
EGFR	8.368183992270774	BFB
GATA6	8.243698466585425	ecDNA
GATA6	15.909029866970677	ecDNA
CCND3	4.736058390841097	Complex non-cyclic
HMGA2	13.831400060363453	ecDNA
MDM2	13.831400060363453	ecDNA
CCNE1	7.247864065908719	Complex non-cyclic
ERBB2	4.9438881266715455	Complex non-cyclic
GATA6	5.126171239971119	Linear amplification
ERBB2	25.90021497523104	ecDNA
MYC	19.526075822071864	BFB
CCND1	9.002456230708681	Complex non-cyclic
CCND1	9.002456230708681	Complex non-cyclic
MYC	6.724686973321532	ecDNA
ERBB2	48.786947155025125	ecDNA
CCNE1	5.760828945950866	Linear amplification

## Sheet: Figure4A-source
Gene	CAM535_organoid	CAM535_tumour	CAM292_organoid	CAM292_tumour	CAM450_organoid	CAM450_tumour	CAM429_organoid	CAM429_tumour	CAM412_organoid	CAM412_tumour	CAM247_organoid	CAM247_tumour	CAM255_organoid	CAM255_tumour	CAM296_organoid	CAM296_tumour	CAM388_organoid	CAM388_tumour	CAM446_organoid	CAM446_tumour	CAM453_organoid	CAM453_tumour	CAM338_organoid	CAM338_tumour	CAM408_organoid	CAM408_tumour	CAM501_organoid	CAM501_tumour	CAM576_organoid	CAM576_tumour	CAM277_organoid	CAM277_tumour	CAM401_organoid	CAM401_tumour	CAM298_organoid	CAM283_organoid	CAM283_tumour	CAM253_organoid	CAM253_tumour	CAM254_organoid	CAM254_tumour	CAM423_organoid	CAM423_tumour	CAM421_organoid	CAM421_tumour	CAM433_organoid	CAM471_organoid	CAM471_tumour	CAM473_organoid
MDM2	ecDNA	ecDNA									ecDNA	No tissue	ecDNA	ecDNA	BFB	others
HMGA2	ecDNA	ecDNA									ecDNA	No tissue			BFB	others
GATA6											ecDNA	No tissue	others	others			BFB		others	others
CDK6	BFB	BFB	others	others	others	others	BFB	BFB		BFB
MYC			BFB	BFB																	ecDNA	ecDNA	others	others
GATA4																	BFB	BFB							BFB	BFB
CCND1	ecDNA	ecDNA			ecDNA	others
ERBB2																									BFB	BFB	ecDNA	No tissue	ecDNA	No tissue
KRAS																					BFB	BFB									ecDNA	ecDNA	BFB	BFB
[truncated: 13 more columns]

## Sheet: Figure5E-source
edge	1	10	11	12	13	14	15	16	17	18	19	2	20	21	22	23	24	25	26	27	3	4	5	6	7	8
1	1	0.19	0.34	0.88	0.1	0.11	0.35	0.06	0.13	0.32	0.04	0	0.01	0.29	0.3	0.32	0.24	0.38	0.11	0.33	0.07	0	0.02	0.26	-0.05	-0.01
10	0.19	1	0.51	0.21	0.25	0.3	0.46	0.09	0.28	0.42	0.03	0.01	0.05	0.44	0.43	0.62	0.92	0.46	0.2	0.43	0.19	0.3	0.03	0.44	0.04	0.11
11	0.34	0.51	1	0.44	0.34	0.45	0.93	0.18	0.48	0.9	0.13	0.01	0.17	0.88	0.82	0.94	0.61	0.91	0.46	0.89	0.23	0.17	0.07	0.9	0.14	0.24
12	0.88	0.21	0.44	1	0.15	0.22	0.46	0.07	0.22	0.42	0.06	0.01	0.07	0.39	0.38	0.42	0.26	0.44	0.17	0.42	0.09	0.04	0.03	0.39	-0.01	0.06
13	0.1	0.25	0.34	0.15	1	0.52	0.3	0.01	0.79	0.31	0.08	0.01	0.08	0.36	0.3	0.32	0.26	0.29	0.44	0.3	0.06	0.07	0.01	0.28	0.02	0.28
14	0.11	0.3	0.45	0.22	0.52	1	0.45	0.04	0.8	0.47	0.15	0.02	0.08	0.47	0.37	0.45	0.32	0.37	0.51	0.39	0.05	0.05	0	0.39	0.02	0.36
15	0.35	0.46	0.93	0.46	0.3	0.45	1	0.23	0.44	0.92	0.1	0.02	0.12	0.87	0.83	0.93	0.56	0.92	0.5	0.88	0.24	0.09	0.06	0.9	0.14	0.23
16	0.06	0.09	0.18	0.07	0.01	0.04	0.23	1	0.05	0.18	0.09	-0.01	0.06	0.24	0.13	0.25	0.13	0.17	0.11	-0.03	0	0.09	-0.05	0.14	-0.03	-0.01
17	0.13	0.28	0.48	0.22	0.79	0.8	0.44	0.05	1	0.47	0.15	0	0.13	0.47	0.35	0.46	0.32	0.35	0.57	0.42	0.03	0.12	-0.01	0.39	0.09	0.43
18	0.32	0.42	0.9	0.42	0.31	0.47	0.92	0.18	0.47	1	0.13	0.03	0.18	0.86	0.76	0.89	0.51	0.85	0.49	0.86	0.23	0.13	0.05	0.87	0.22	0.28
19	0.04	0.03	0.13	0.06	0.08	0.15	0.1	0.09	0.15	0.13	1	0	0.01	0.27	0.05	0.08	0.04	0.08	0.13	0.07	-0.17	-0.01	0.04	0.08	-0.01	0.03
2	0	0.01	0.01	0.01	0.01	0.02	0.02	-0.01	0	0.03	0	1	0	0.02	0.02	0.01	0.01	0.03	0.02	0.03	0.01	0	0	0.03	-0.07	0.03
20	0.01	0.05	0.17	0.07	0.08	0.08	0.12	0.06	0.13	0.18	0.01	0	1	0.14	0.09	0.12	0.07	0.12	0.08	0.22	0.03	0.69	0.01	0.18	0.19	0.11
21	0.29	0.44	0.88	0.39	0.36	0.47	0.87	0.24	0.47	0.86	0.27	0.02	0.14	1	0.76	0.87	0.53	0.84	0.46	0.8	0.25	0.13	0.07	0.84	0.09	0.18
22	0.3	0.43	0.82	0.38	0.3	0.37	0.83	0.13	0.35	0.76	0.05	0.02	0.09	0.76	1	0.8	0.52	0.85	0.38	0.79	0.31	0.07	0.05	0.82	0.05	0.13
23	0.32	0.62	0.94	0.42	0.32	0.45	0.93	0.25	0.46	0.89	0.08	0.01	0.12	0.87	0.8	1	0.73	0.88	0.46	0.86	0.26	0.18	0.08	0.9	0.11	0.21
24	0.24	0.92	0.61	0.26	0.26	0.32	0.56	0.13	0.32	0.51	0.04	0.01	0.07	0.53	0.52	0.73	1	0.57	0.24	0.53	0.22	0.31	0.07	0.54	0.03	0.14
25	0.38	0.46	0.91	0.44	0.29	0.37	0.92	0.17	0.35	0.85	0.08	0.03	0.12	0.84	0.85	0.88	0.57	1	0.44	0.89	0.31	0.07	0.05	0.89	0.04	0.14
26	0.11	0.2	0.46	0.17	0.44	0.51	0.5	0.11	0.57	0.49	0.13	0.02	0.08	0.46	0.38	0.46	0.24	0.44	1	0.44	0.02	0.05	0.05	0.43	0.08	0.31
27	0.33	0.43	0.89	0.42	0.3	0.39	0.88	-0.03	0.42	0.86	0.07	0.03	0.22	0.8	0.79	0.86	0.53	0.89	0.44	1	0.27	0.19	0.05	0.9	0.12	0.26
3	0.07	0.19	0.23	0.09	0.06	0.05	0.24	0	0.03	0.23	-0.17	0.01	0.03	0.25	0.31	0.26	0.22	0.31	0.02	0.27	1	0.04	0.01	0.28	0.02	-0.01
4	0	0.3	0.17	0.04	0.07	0.05	0.09	0.09	0.12	0.13	-0.01	0	0.69	0.13	0.07	0.18	0.31	0.07	0.05	0.19	0.04	1	0.01	0.19	0.13	0.12
5	0.02	0.03	0.07	0.03	0.01	0	0.06	-0.05	-0.01	0.05	0.04	0	0.01	0.07	0.05	0.08	0.07	0.05	0.05	0.05	0.01	0.01	1	0.09	0.01	0
6	0.26	0.44	0.9	0.39	0.28	0.39	0.9	0.14	0.39	0.87	0.08	0.03	0.18	0.84	0.82	0.9	0.54	0.89	0.43	0.9	0.28	0.19	0.09	1	0.11	0.2
7	-0.05	0.04	0.14	-0.01	0.02	0.02	0.14	-0.03	0.09	0.22	-0.01	-0.07	0.19	0.09	0.05	0.11	0.03	0.04	0.08	0.12	0.02	0.13	0.01	0.11	1	0.08
8	-0.01	0.11	0.24	0.06	0.28	0.36	0.23	-0.01	0.43	0.28	0.03	0.03	0.11	0.18	0.13	0.21	0.14	0.14	0.31	0.26	-0.01	0.12	0	0.2	0.08	1

## Sheet: Figure5F-source
Sample	edge	medianCopy	passage
R03-C10	edge_25	2.969903173735477	Passage 4
R03-C13	edge_25	1.7773604614695528	Passage 4
R03-C18	edge_25	2.1574221428948084	Passage 4
R03-C19	edge_25	2.686864094367988	Passage 4
R03-C21	edge_25	3.123228110666652	Passage 4
R03-C26	edge_25	2.404342708793556	Passage 4
R03-C27	edge_25	1.9350113324528062	Passage 4
R03-C43	edge_25	1.8267321164438193	Passage 4
R03-C44	edge_25	1.6353383811359832	Passage 4
R03-C48	edge_25	1.9986447040505206	Passage 4
R03-C52	edge_25	3.962449409276002	Passage 4
R03-C54	edge_25	1.8923069854847938	Passage 4
R03-C64	edge_25	2.451226631623147	Passage 4
R03-C65	edge_25	2.1343462470998533	Passage 4
R03-C69	edge_25	1.6198862848452156	Passage 4
R03-C70	edge_25	2.3915445622301714	Passage 4
R04-C07	edge_25	2.924689209777779	Passage 4
R04-C09	edge_25	2.947758926928632	Passage 4
R04-C11	edge_25	4.088162288985769	Passage 4
R04-C12	edge_25	3.7471899690728447	Passage 4
R04-C13	edge_25	2.109591946924346	Passage 4
R04-C18	edge_25	5.036685406028166	Passage 4
R04-C25	edge_25	2.880636803406888	Passage 4
R04-C29	edge_25	3.3230991279140722	Passage 4
R04-C30	edge_25	3.0467349854535692	Passage 4
R04-C43	edge_25	1.7985041618699693	Passage 4
R04-C44	edge_25	2.1249947791449633	Passage 4
R04-C47	edge_25	1.5464482663178754	Passage 4
R04-C48	edge_25	3.421006113702683	Passage 4
R04-C49	edge_25	0.78104	Passage 4
R04-C51	edge_25	2.4009476042120816	Passage 4
R04-C56	edge_25	2.8082989985926257	Passage 4
R04-C57	edge_25	2.7690506781105766	Passage 4
R04-C61	edge_25	0.9765329527174806	Passage 4
R04-C64	edge_25	2.888882095101642	Passage 4
R04-C68	edge_25	2.8725807354988744	Passage 4
R04-C70	edge_25	1.860032764175152	Passage 4
R05-C08	edge_25	1.7637669700207743	Passage 4
R05-C09	edge_25	3.0794363322124916	Passage 4
R05-C17	edge_25	9.201965761198142	Passage 4
R05-C18	edge_25	3.80693	Passage 4
R05-C19	edge_25	2.7732600623938817	Passage 4
R05-C20	edge_25	1.7540170871002432	Passage 4
R05-C28	edge_25	1.8906671146127267	Passage 4
R05-C29	edge_25	5.063880704915626	Passage 4
R05-C30	edge_25	2.0444954178002366	Passage 4
R05-C45	edge_25	2.8034697837829707	Passage 4
R05-C46	edge_25	2.2554779461054277	Passage 4
R05-C48	edge_25	2.421264009140737	Passage 4
R05-C50	edge_25	1.997231697945831	Passage 4
R05-C56	edge_25	2.137820252168056	Passage 4
R05-C58	edge_25	2.2527505704663415	Passage 4
R06-C13	edge_25	5.105041358295589	Passage 4
R06-C16	edge_25	4.643861042914454	Passage 4
R06-C18	edge_25	2.654777996014448	Passage 4
R06-C23	edge_25	2.302356583557872	Passage 4
R06-C24	edge_25	2.7814137871116573	Passage 4
R06-C29	edge_25	1.540578344774619	Passage 4
R06-C30	edge_25	3.5462935475043764	Passage 4
R06-C31	edge_25	2.752621301976922	Passage 4
R06-C40	edge_25	2.904632540494302	Passage 4
R06-C42	edge_25	2.5322383765029963	Passage 4
R06-C43	edge_25	2.527148556426477	Passage 4
R06-C48	edge_25	2.2032579850692113	Passage 4
R06-C49	edge_25	2.4213555967345766	Passage 4
R06-C50	edge_25	2.2712785827277067	Passage 4
R06-C52	edge_25	3.355014205532976	Passage 4
R06-C54	edge_25	3.0202462848277403	Passage 4
R06-C56	edge_25	0.9509247004240073	Passage 4
R06-C58	edge_25	3.4883746205946222	Passage 4
R06-C70	edge_25	2.4007704789872895	Passage 4
R07-C11	edge_25	13.076763515605862	Passage 4
R07-C17	edge_25	3.9506504857994242	Passage 4
R07-C23	edge_25	1.1803863513280737	Passage 4
R07-C25	edge_25	2.772839885004845	Passage 4
R07-C26	edge_25	2.0362520117699225	Passage 4
R07-C28	edge_25	3.6020264690309416	Passage 4
R07-C30	edge_25	2.142448869055361	Passage 4
R07-C36	edge_25	1.4276331784172052	Passage 4
R07-C40	edge_25	5.169996267799607	Passage 4
R07-C41	edge_25	1.7269369025566612	Passage 4
R07-C44	edge_25	1.2537713563965842	Passage 4
R07-C50	edge_25	3.1178378498431263	Passage 4
R07-C51	edge_25	1.9030343439984594	Passage 4
R07-C56	edge_25	1.5830426713373251	Passage 4
R07-C64	edge_25	2.091240206275448	Passage 4
R07-C66	edge_25	2.9403323880721395	Passage 4
R07-C69	edge_25	3.0974797286098292	Passage 4
R07-C70	edge_25	5.394978654336159	Passage 4
R08-C07	edge_25	6.76311	Passage 4
R08-C08	edge_25	3.0231980294082597	Passage 4
R08-C15	edge_25	1.5405401546704884	Passage 4
R08-C16	edge_25	3.2032742393423703	Passage 4
R08-C18	edge_25	4.5325768662589345	Passage 4
R08-C19	edge_25	1.5686434622024812	Passage 4
R08-C23	edge_25	2.4037517226904663	Passage 4
R08-C28	edge_25	2.6618164233866364	Passage 4
R08-C30	edge_25	2.7143175192871274	Passage 4
R08-C31	edge_25	2.0023089385299078	Passage 4
R08-C35	edge_25	1.5038250613104043	Passage 4
R08-C37	edge_25	7.492911570139723	Passage 4
R08-C40	edge_25	2.3031848781987416	Passage 4
R08-C46	edge_25	3.699227718887899	Passage 4
R08-C49	edge_25	1.6685349281404673	Passage 4
R08-C50	edge_25	2.714684604392945	Passage 4
R08-C51	edge_25	4.37881	Passage 4
R08-C52	edge_25	4.30022	Passage 4
R08-C54	edge_25	3.4704117095296896	Passage 4
R08-C57	edge_25	4.267990393982779	Passage 4
R08-C62	edge_25	3.7069998077288795	Passage 4
R08-C67	edge_25	2.6189271465926427	Passage 4
R09-C07	edge_25	3.390390014085528	Passage 4
R09-C10	edge_25	2.4236135518072053	Passage 4
R09-C11	edge_25	2.0054871887885812	Passage 4
R09-C17	edge_25	4.092917738359648	Passage 4
R09-C28	edge_25	1.6116171076302321	Passage 4
R09-C33	edge_25	2.2867379286745813	Passage 4
R09-C54	edge_25	3.518078814804788	Passage 4
R10-C24	edge_25	1.4214829765545427	Passage 4
R10-C26	edge_25	2.364065961462985	Passage 4
R10-C64	edge_25	3.7617605084343815	Passage 4
R10-C65	edge_25	2.3322061238070404	Passage 4
R10-C66	edge_25	1.9725095324708999	Passage 4
R11-C07	edge_25	2.7100378943166183	Passage 4
R11-C08	edge_25	4.543760669062952	Passage 4
R11-C15	edge_25	2.447193431312394	Passage 4
R11-C24	edge_25	1.6345008860289196	Passage 4
R11-C25	edge_25	1.840628779111173	Passage 4
R11-C27	edge_25	2.4672543364936077	Passage 4
R11-C28	edge_25	5.48852	Passage 4
R11-C31	edge_25	2.7679748292815005	Passage 4
R11-C47	edge_25	1.954246922660654	Passage 4
R11-C54	edge_25	3.244137107788295	Passage 4
R11-C59	edge_25	3.5944727866187196	Passage 4
R11-C61	edge_25	2.117610285184827	Passage 4
R12-C07	edge_25	3.0132023992834434	Passage 4
R12-C11	edge_25	1.3029426876650971	Passage 4
R12-C21	edge_25	2.0817569506598934	Passage 4
R12-C29	edge_25	2.4140968583821296	Passage 4
R12-C43	edge_25	3.8190286590997076	Passage 4
R12-C46	edge_25	5.313101796767684	Passage 4
R12-C47	edge_25	3.341134590547574	Passage 4
R12-C49	edge_25	2.115660068047612	Passage 4
R12-C58	edge_25	3.4731606438339826	Passage 4
R12-C59	edge_25	4.901480225020105	Passage 4
R12-C67	edge_25	3.427049992929909	Passage 4
R12-C69	edge_25	2.919901532429036	Passage 4
R13-C09	edge_25	3.2932837168302873	Passage 4
R13-C12	edge_25	1.3730389630066626	Passage 4
R13-C20	edge_25	2.2404659996226624	Passage 4
R13-C22	edge_25	2.172968923601947	Passage 4
R13-C28	edge_25	1.620805889571419	Passage 4
R13-C32	edge_25	4.940030473481951	Passage 4
R13-C35	edge_25	2.3350058838601866	Passage 4
R13-C36	edge_25	3.048569401238886	Passage 4
R13-C40	edge_25	3.9458525062504974	Passage 4
R13-C45	edge_25	2.4050083464478176	Passage 4
R13-C46	edge_25	1.62541	Passage 4
R13-C48	edge_25	8.242536437568642	Passage 4
R13-C49	edge_25	4.284871840386792	Passage 4
R13-C52	edge_25	5.053781573080496	Passage 4
R13-C56	edge_25	3.623114192352429	Passage 4
R13-C57	edge_25	2.3602860941868973	Passage 4
R13-C61	edge_25	4.408332450965559	Passage 4
R13-C67	edge_25	2.9325205719668643	Passage 4
R13-C70	edge_25	6.954166899824304	Passage 4
R14-C12	edge_25	4.021698024237864	Passage 4
R14-C19	edge_25	3.8719887716320684	Passage 4
R14-C23	edge_25	2.6228246698597983	Passage 4
R14-C26	edge_25	3.572913871611653	Passage 4
R14-C27	edge_25	2.686899454028854	Passage 4
R14-C29	edge_25	3.062523367263462	Passage 4
R14-C30	edge_25	4.403785754706018	Passage 4
R14-C36	edge_25	4.0984315945371055	Passage 4
R14-C37	edge_25	3.707342469088342	Passage 4
R14-C38	edge_25	3.7637930094070313	Passage 4
R14-C43	edge_25	2.9423092768921886	Passage 4
R14-C44	edge_25	3.4659803021660114	Passage 4
R14-C49	edge_25	4.156565768369477	Passage 4
R14-C54	edge_25	1.5375869570562761	Passage 4
R14-C59	edge_25	2.325334119172386	Passage 4
R14-C61	edge_25	2.9968407997824027	Passage 4
R14-C66	edge_25	2.0755699795741998	Passage 4
R15-C07	edge_25	5.053616849191176	Passage 4
R15-C11	edge_25	4.241606549469565	Passage 4
R15-C13	edge_25	1.7043768733236138	Passage 4
R15-C23	edge_25	1.8997632655924437	Passage 4
R15-C27	edge_25	4.923612187206927	Passage 4
R15-C29	edge_25	1.5039566419372452	Passage 4
R15-C30	edge_25	4.256408072137854	Passage 4
R15-C31	edge_25	3.6628573786322907	Passage 4
R15-C34	edge_25	2.0669574495583793	Passage 4
R15-C38	edge_25	2.27054	Passage 4
R15-C39	edge_25	2.644271659275094	Passage 4
R15-C41	edge_25	2.8959529193864695	Passage 4
R15-C45	edge_25	3.171488259613047	Passage 4
R15-C47	edge_25	3.335456950371256	Passage 4
R15-C48	edge_25	2.55457	Passage 4
R15-C49	edge_25	1.5807458814624131	Passage 4
R15-C57	edge_25	2.061892291478218	Passage 4
R15-C58	edge_25	7.832895747448562	Passage 4
R15-C61	edge_25	16.55078600978684	Passage 4
R15-C65	edge_25	2.461635949821592	Passage 4
R15-C66	edge_25	3.683286626991328	Passage 4
R15-C69	edge_25	3.7796323096001467	Passage 4
R16-C12	edge_25	3.5844350265365206	Passage 4
R16-C23	edge_25	1.1597758931056161	Passage 4
R16-C24	edge_25	2.823830514878952	Passage 4
R16-C25	edge_25	3.6310803171203565	Passage 4
R16-C26	edge_25	4.263920177445088	Passage 4
R16-C35	edge_25	3.552651534271212	Passage 4
R16-C39	edge_25	2.3761791521360722	Passage 4
R16-C40	edge_25	2.5563824168995692	Passage 4
R16-C46	edge_25	3.252979628406163	Passage 4
R16-C52	edge_25	1.5748352894398847	Passage 4
R16-C57	edge_25	1.631748883146731	Passage 4
R16-C59	edge_25	3.8906721657118997	Passage 4
R16-C61	edge_25	5.0943949723166035	Passage 4
R16-C62	edge_25	3.4179297177797707	Passage 4
R16-C65	edge_25	1.6928053063885296	Passage 4
R16-C66	edge_25	2.3697285437992957	Passage 4
R16-C67	edge_25	2.907136939636391	Passage 4
R16-C68	edge_25	2.511320753545769	Passage 4
R16-C69	edge_25	1.5745722368552295	Passage 4
R16-C70	edge_25	2.022826788761517	Passage 4
R17-C18	edge_25	3.307397570053813	Passage 4
R17-C25	edge_25	2.1939845624370893	Passage 4
R17-C26	edge_25	3.9163858791542383	Passage 4
R17-C27	edge_25	2.448602159647174	Passage 4
R17-C30	edge_25	7.629287771711903	Passage 4
R17-C31	edge_25	1.34228	Passage 4
R17-C34	edge_25	1.2634304167474975	Passage 4
R17-C35	edge_25	4.2608035088926535	Passage 4
R17-C42	edge_25	2.1714293157337323	Passage 4
R17-C48	edge_25	4.783809716775002	Passage 4
R17-C49	edge_25	1.8124516900327654	Passage 4
R17-C59	edge_25	3.457879898638314	Passage 4
R17-C66	edge_25	4.832112595484954	Passage 4
R17-C67	edge_25	2.3132257312798226	Passage 4
R17-C68	edge_25	3.1592696550019506	Passage 4
R17-C69	edge_25	3.9596872505163048	Passage 4
R18-C08	edge_25	3.047401780584668	Passage 4
R18-C09	edge_25	1.3077211867752725	Passage 4
R18-C11	edge_25	2.165107552871496	Passage 4
R18-C23	edge_25	1.6482787362152784	Passage 4
R18-C24	edge_25	3.4256627789313034	Passage 4
R18-C25	edge_25	2.4774089303775852	Passage 4
R18-C26	edge_25	1.3554834611453819	Passage 4
R18-C30	edge_25	4.656678049643774	Passage 4
R18-C37	edge_25	1.0748812697922372	Passage 4
R18-C44	edge_25	2.71719	Passage 4
R18-C45	edge_25	1.4838001068139222	Passage 4
R18-C49	edge_25	2.1981743049603946	Passage 4
R18-C59	edge_25	1.7136389520681568	Passage 4
R18-C60	edge_25	2.6955334873087553	Passage 4
R18-C61	edge_25	2.1704272559480238	Passage 4
R18-C62	edge_25	2.609259809043021	Passage 4
R18-C67	edge_25	2.19881	Passage 4
R18-C69	edge_25	2.410779514037369	Passage 4
R19-C09	edge_25	4.782241824918485	Passage 4
R19-C11	edge_25	3.0814150086482357	Passage 4
R19-C21	edge_25	1.4326053580743296	Passage 4
R19-C28	edge_25	6.5891871486385085	Passage 4
R19-C32	edge_25	2.3791957829607013	Passage 4
R19-C33	edge_25	2.4593384963008176	Passage 4
R19-C36	edge_25	2.7253628390969107	Passage 4
R19-C41	edge_25	3.9914976261440493	Passage 4
R19-C47	edge_25	1.6227570881936682	Passage 4
R19-C49	edge_25	1.5804660511357547	Passage 4
R19-C56	edge_25	1.9781116437703012	Passage 4
R19-C60	edge_25	2.4391486486332292	Passage 4
R20-C29	edge_25	2.188827884007884	Passage 4
R20-C30	edge_25	2.0794443491482246	Passage 4
R20-C35	edge_25	1.754939715224131	Passage 4
R20-C36	edge_25	1.2338291497681562	Passage 4
R20-C39	edge_25	2.1281372724152274	Passage 4
R20-C43	edge_25	2.4478469915968133	Passage 4
R20-C44	edge_25	1.7124186695878296	Passage 4
R20-C46	edge_25	3.663939570776306	Passage 4
R20-C50	edge_25	1.828862484105057	Passage 4
R20-C59	edge_25	1.6287743580424452	Passage 4
R20-C60	edge_25	3.574338370895611	Passage 4
R20-C64	edge_25	3.40098	Passage 4
R20-C65	edge_25	1.8009357273470012	Passage 4
R20-C67	edge_25	3.2580843573275415	Passage 4
R20-C70	edge_25	3.8548028369124037	Passage 4
R21-C10	edge_25	5.827101718605611	Passage 4
R21-C11	edge_25	1.1086737775098325	Passage 4
R21-C14	edge_25	2.656017193239542	Passage 4
R21-C16	edge_25	3.5104872699257164	Passage 4
R21-C17	edge_25	1.5031943408109272	Passage 4
R21-C18	edge_25	4.899791204892974	Passage 4
R21-C24	edge_25	2.5766222416864792	Passage 4
R21-C28	edge_25	2.108155360640025	Passage 4
R21-C32	edge_25	1.707179623145585	Passage 4
R21-C34	edge_25	40.21414901115279	Passage 4
R21-C46	edge_25	1.766560313327517	Passage 4
R21-C51	edge_25	6.771707682710127	Passage 4
R21-C52	edge_25	2.1962460255073006	Passage 4
R21-C56	edge_25	1.5060189123451404	Passage 4
R21-C57	edge_25	2.079005322700916	Passage 4
R21-C62	edge_25	2.063839478219569	Passage 4
R21-C65	edge_25	2.4876254266346898	Passage 4
R21-C66	edge_25	2.8654047858862186	Passage 4
R21-C70	edge_25	1.1153974984920145	Passage 4
R22-C07	edge_25	2.910949334810036	Passage 4
R22-C34	edge_25	3.4638041371972133	Passage 4
R22-C49	edge_25	3.8539063151264807	Passage 4
R22-C50	edge_25	1.5909016165981675	Passage 4
R22-C57	edge_25	3.3367867371329085	Passage 4
R22-C67	edge_25	1.5277247785236103	Passage 4
R22-C68	edge_25	2.9093612461655347	Passage 4
R23-C14	edge_25	2.349137464134679	Passage 4
R23-C15	edge_25	2.7482278831204807	Passage 4
R23-C16	edge_25	3.406928028431298	Passage 4
R23-C42	edge_25	3.280723414077973	Passage 4
R23-C47	edge_25	3.0912443983936235	Passage 4
R23-C48	edge_25	2.118088838923344	Passage 4
R23-C54	edge_25	12.299106766532962	Passage 4
R23-C56	edge_25	5.7996974949122055	Passage 4
R23-C60	edge_25	2.1782485553759736	Passage 4
R23-C61	edge_25	1.8540480174530418	Passage 4
R23-C64	edge_25	2.1561502583424073	Passage 4
R23-C65	edge_25	3.8911272617716577	Passage 4
R23-C66	edge_25	1.1878881232994374	Passage 4
R23-C68	edge_25	2.117194493127288	Passage 4
R24-C07	edge_25	3.034636031250177	Passage 4
R24-C08	edge_25	7.333708069668987	Passage 4
R24-C13	edge_25	1.9152967907673746	Passage 4
R24-C14	edge_25	2.9457630752852104	Passage 4
R24-C19	edge_25	3.2085321862420297	Passage 4
R24-C32	edge_25	5.347526853165737	Passage 4
R24-C35	edge_25	2.8188486779886226	Passage 4
R24-C38	edge_25	2.8334286762480803	Passage 4
R24-C42	edge_25	4.250249905439041	Passage 4
R24-C47	edge_25	5.037637580686667	Passage 4
R26-C17	edge_25	1.8929106938217328	Passage 4
R26-C24	edge_25	1.6705838947652136	Passage 4
R26-C66	edge_25	2.436639797966796	Passage 4
R27-C08	edge_25	3.0495035178222754	Passage 4
R27-C09	edge_25	2.4651423026561874	Passage 4
R27-C13	edge_25	4.359787991338129	Passage 4
R27-C15	edge_25	5.145031508938452	Passage 4
R27-C18	edge_25	4.0574646077672885	Passage 4
R27-C20	edge_25	5.42883	Passage 4
R27-C23	edge_25	1.7882554509415116	Passage 4
R27-C24	edge_25	2.510631132498624	Passage 4
R27-C30	edge_25	2.598184764187093	Passage 4
R27-C39	edge_25	3.022194277419276	Passage 4
R27-C42	edge_25	1.1195290998844944	Passage 4
R27-C49	edge_25	1.035251202572457	Passage 4
R27-C54	edge_25	3.6978953443328244	Passage 4
R27-C57	edge_25	2.534015176307594	Passage 4
R28-C10	edge_25	2.3604284888507348	Passage 4
R45-C10	edge_25	4.650897300268133	Passage 15
R45-C13	edge_25	4.805638883007255	Passage 15
R45-C15	edge_25	4.295734192276924	Passage 15
R45-C17	edge_25	2.813961505783878	Passage 15
R45-C18	edge_25	4.271024717745336	Passage 15
R45-C20	edge_25	2.9821989068023447	Passage 15
R45-C24	edge_25	3.7860445128143003	Passage 15
R45-C28	edge_25	4.263018253521933	Passage 15
R45-C30	edge_25	1.92271	Passage 15
R45-C31	edge_25	2.0076134492449684	Passage 15
R45-C36	edge_25	4.007915628370429	Passage 15
R45-C41	edge_25	5.6027208211929125	Passage 15
R45-C43	edge_25	5.777511470152399	Passage 15
R45-C44	edge_25	4.657842350650707	Passage 15
R45-C45	edge_25	4.989269958173518	Passage 15
R45-C46	edge_25	2.5820036687465233	Passage 15
R45-C48	edge_25	5.747630671837878	Passage 15
R45-C49	edge_25	3.787356250246164	Passage 15
R45-C50	edge_25	8.966091134318031	Passage 15
R45-C51	edge_25	4.9436077051656095	Passage 15
R45-C52	edge_25	4.009825399456179	Passage 15
R45-C54	edge_25	18.705088941958223	Passage 15
R45-C56	edge_25	4.830801676406921	Passage 15
R45-C58	edge_25	5.615496099673319	Passage 15
R45-C59	edge_25	2.693889301484881	Passage 15
R45-C61	edge_25	3.3105748504065264	Passage 15
R45-C62	edge_25	2.760448575995211	Passage 15
R46-C08	edge_25	5.588257900840185	Passage 15
R46-C11	edge_25	3.5655674550723893	Passage 15
R46-C14	edge_25	4.124120363733736	Passage 15
R46-C19	edge_25	3.2297585613686897	Passage 15
R46-C20	edge_25	4.83998	Passage 15
R46-C22	edge_25	6.116154463129262	Passage 15
R46-C24	edge_25	4.78932	Passage 15
R46-C25	edge_25	4.222200985759422	Passage 15
R46-C27	edge_25	4.648552282907308	Passage 15
R46-C28	edge_25	5.018122620221382	Passage 15
R46-C30	edge_25	6.223033391515436	Passage 15
R46-C31	edge_25	4.124135366677937	Passage 15
R46-C32	edge_25	7.3068	Passage 15
R46-C33	edge_25	2.296070738084987	Passage 15
R46-C34	edge_25	2.4136829285790506	Passage 15
R46-C36	edge_25	1.877042483805781	Passage 15
R46-C39	edge_25	3.999385927298815	Passage 15
R46-C41	edge_25	4.207923189255947	Passage 15
R46-C43	edge_25	7.905324161448199	Passage 15
R46-C44	edge_25	3.4655528840032512	Passage 15
R46-C45	edge_25	3.3233809718849345	Passage 15
R46-C47	edge_25	1.5132963979350655	Passage 15
R46-C49	edge_25	1.98482	Passage 15
R46-C54	edge_25	4.227558814829502	Passage 15
R46-C56	edge_25	3.3757281329258397	Passage 15
R46-C57	edge_25	3.631625672680207	Passage 15
R46-C58	edge_25	6.033467189210519	Passage 15
R46-C59	edge_25	4.105469658517962	Passage 15
R46-C60	edge_25	1.7740746899866868	Passage 15
R46-C61	edge_25	2.905845313945725	Passage 15
R47-C07	edge_25	4.235010094903559	Passage 15
R47-C09	edge_25	2.3133569812757973	Passage 15
R47-C13	edge_25	3.8414663898780512	Passage 15
R47-C14	edge_25	4.468789850205917	Passage 15
R47-C15	edge_25	2.243987940160501	Passage 15
R47-C16	edge_25	13.001430418195277	Passage 15
R47-C19	edge_25	3.687824618163865	Passage 15
R47-C20	edge_25	6.7911310970823715	Passage 15
R47-C21	edge_25	1.6096942369208267	Passage 15
R47-C22	edge_25	8.432326544745449	Passage 15
R47-C26	edge_25	3.041522624447195	Passage 15
R47-C27	edge_25	2.9606611584939273	Passage 15
R47-C31	edge_25	4.462519501115807	Passage 15
R47-C32	edge_25	3.9140389520069223	Passage 15
R47-C36	edge_25	2.8007584458899597	Passage 15
R47-C37	edge_25	2.227925035136204	Passage 15
R47-C38	edge_25	1.5197161441750846	Passage 15
R47-C41	edge_25	3.7891354497507526	Passage 15
R47-C42	edge_25	2.982250354666531	Passage 15
R47-C44	edge_25	3.9526671155855966	Passage 15
R47-C47	edge_25	5.636315332534748	Passage 15
R47-C48	edge_25	2.137093262393307	Passage 15
R47-C49	edge_25	4.379403891312616	Passage 15
R47-C52	edge_25	2.9930705687676955	Passage 15
R47-C54	edge_25	2.568739469052644	Passage 15
R47-C56	edge_25	5.1332534872935405	Passage 15
R47-C57	edge_25	3.905286019570377	Passage 15
R47-C58	edge_25	3.662001715969832	Passage 15
R47-C60	edge_25	2.4651520032899468	Passage 15
R48-C07	edge_25	2.337353280608866	Passage 15
R48-C09	edge_25	2.9349554859607667	Passage 15
R48-C10	edge_25	2.830008835529849	Passage 15
R48-C12	edge_25	2.3078191300578035	Passage 15
R48-C14	edge_25	4.181426298208152	Passage 15
R48-C16	edge_25	2.207146187992265	Passage 15
R48-C17	edge_25	5.1913733565098665	Passage 15
R48-C18	edge_25	4.904037043692103	Passage 15
R48-C20	edge_25	4.226551099076746	Passage 15
R48-C22	edge_25	4.095024721041797	Passage 15
R48-C23	edge_25	2.113737253113251	Passage 15
R48-C26	edge_25	3.0645593536563567	Passage 15
R48-C27	edge_25	2.4765117860276096	Passage 15
R48-C28	edge_25	3.7980525462479093	Passage 15
R48-C30	edge_25	3.5671245387709805	Passage 15
R48-C31	edge_25	3.773161444218629	Passage 15
R48-C36	edge_25	6.747025786750342	Passage 15
R48-C38	edge_25	4.7948819702885705	Passage 15
R48-C39	edge_25	3.797903038345545	Passage 15
R48-C41	edge_25	5.810535364307859	Passage 15
R48-C45	edge_25	4.749026391435228	Passage 15
R48-C46	edge_25	3.6680416405557517	Passage 15
R48-C47	edge_25	3.410098377753262	Passage 15
R48-C50	edge_25	2.6585148006465347	Passage 15
R48-C52	edge_25	13.82292340327102	Passage 15
R48-C54	edge_25	4.5706098667515835	Passage 15
R48-C57	edge_25	3.367977374161473	Passage 15
R48-C59	edge_25	3.74234	Passage 15
R48-C62	edge_25	12.776866145917399	Passage 15
R49-C07	edge_25	2.7754871112878083	Passage 15
R49-C08	edge_25	2.6154015202701606	Passage 15
R49-C10	edge_25	3.1154594867349825	Passage 15
R49-C12	edge_25	3.368305370907926	Passage 15
R49-C14	edge_25	3.4076263235401316	Passage 15
R49-C16	edge_25	4.264629920909099	Passage 15
R49-C18	edge_25	15.138452168894549	Passage 15
R49-C19	edge_25	2.6991238215878726	Passage 15
R49-C23	edge_25	7.144568036652513	Passage 15
R49-C27	edge_25	3.7043120408943544	Passage 15
R49-C29	edge_25	2.4366428631318584	Passage 15
R49-C30	edge_25	3.7997452817882325	Passage 15
R49-C31	edge_25	5.0914077020912725	Passage 15
R49-C32	edge_25	3.711126590942559	Passage 15
R49-C35	edge_25	3.957921191364789	Passage 15
R49-C36	edge_25	5.351516813198936	Passage 15
R49-C37	edge_25	3.685422396630679	Passage 15
R49-C39	edge_25	3.7870143615367757	Passage 15
R49-C41	edge_25	2.6304144265531035	Passage 15
R49-C42	edge_25	16.874182917357285	Passage 15
R49-C43	edge_25	4.019417834212067	Passage 15
R49-C44	edge_25	3.9518664090519255	Passage 15
R49-C45	edge_25	5.877143939879604	Passage 15
R49-C46	edge_25	3.6753426299617393	Passage 15
R49-C47	edge_25	3.324808705985133	Passage 15
R49-C52	edge_25	5.8353267961216915	Passage 15
R49-C54	edge_25	4.09542	Passage 15
R49-C56	edge_25	3.422771093398041	Passage 15
R49-C59	edge_25	4.589116465899974	Passage 15
R49-C60	edge_25	4.53913	Passage 15
R49-C62	edge_25	8.143776959727166	Passage 15
R50-C07	edge_25	7.480100241376189	Passage 15
R50-C08	edge_25	4.213413322406854	Passage 15
R50-C09	edge_25	3.9708004047748107	Passage 15
R50-C11	edge_25	2.1857919188645947	Passage 15
R50-C12	edge_25	4.7167981706952045	Passage 15
R50-C15	edge_25	3.2990627481811026	Passage 15
R50-C16	edge_25	3.537822427342094	Passage 15
R50-C18	edge_25	4.055948911733765	Passage 15
R50-C19	edge_25	5.448409912722978	Passage 15
R50-C21	edge_25	2.783683564725216	Passage 15
R50-C23	edge_25	3.9489983668712316	Passage 15
R50-C24	edge_25	5.45626	Passage 15
R50-C26	edge_25	2.921336120637861	Passage 15
R50-C27	edge_25	5.06896	Passage 15
R50-C28	edge_25	2.735066019182307	Passage 15
R50-C29	edge_25	3.1138248111840086	Passage 15
R50-C30	edge_25	5.3388558497143634	Passage 15
R50-C31	edge_25	3.9619451832571793	Passage 15
R50-C34	edge_25	8.525468633853428	Passage 15
R50-C35	edge_25	5.085504184059526	Passage 15
R50-C36	edge_25	4.38531	Passage 15
R50-C38	edge_25	2.3011736529000837	Passage 15
R50-C40	edge_25	4.740238100257502	Passage 15
R50-C42	edge_25	3.0562901667550753	Passage 15
R50-C43	edge_25	4.081207520079927	Passage 15
R50-C47	edge_25	3.7886957589295616	Passage 15
R50-C48	edge_25	1.9450719731738204	Passage 15
R50-C49	edge_25	3.2975951688517697	Passage 15
R50-C51	edge_25	4.6599812422133535	Passage 15
R50-C52	edge_25	4.682942673743821	Passage 15
R50-C54	edge_25	3.786954879066639	Passage 15
R50-C57	edge_25	3.234562733023364	Passage 15
R50-C60	edge_25	4.553792412030301	Passage 15
R51-C08	edge_25	10.27776867067803	Passage 15
R51-C09	edge_25	2.90456	Passage 15
R51-C10	edge_25	3.9920282764221895	Passage 15
R51-C11	edge_25	5.293950141557833	Passage 15
R51-C13	edge_25	4.440892608682583	Passage 15
R51-C15	edge_25	3.167130427114748	Passage 15
R51-C17	edge_25	5.517351383288476	Passage 15
R51-C19	edge_25	3.5108400946812974	Passage 15
R51-C20	edge_25	2.9050977232612682	Passage 15
R51-C21	edge_25	21.22033882929908	Passage 15
R51-C24	edge_25	8.504090388449024	Passage 15
R51-C25	edge_25	4.655762181302239	Passage 15
R51-C26	edge_25	2.5304421356178617	Passage 15
R51-C27	edge_25	2.821486611373326	Passage 15
R51-C28	edge_25	4.407078845972608	Passage 15
R51-C29	edge_25	2.5133459887233602	Passage 15
R51-C30	edge_25	5.40499	Passage 15
R51-C31	edge_25	2.170925850274057	Passage 15
R51-C37	edge_25	2.2250223891905447	Passage 15
R51-C40	edge_25	3.135527209652351	Passage 15
R51-C41	edge_25	2.261766209789177	Passage 15
R51-C42	edge_25	4.871556665439143	Passage 15
R51-C43	edge_25	3.915160853051881	Passage 15
R51-C45	edge_25	2.198325048071915	Passage 15
R51-C46	edge_25	3.1431091115150016	Passage 15
R51-C47	edge_25	3.717604318736208	Passage 15
R51-C49	edge_25	3.480633749953678	Passage 15
R51-C50	edge_25	3.422699574861059	Passage 15
R51-C51	edge_25	3.8855134885725384	Passage 15
R51-C56	edge_25	2.87586	Passage 15
R51-C61	edge_25	3.145005293167915	Passage 15
R51-C62	edge_25	3.8624293340186675	Passage 15
R52-C08	edge_25	4.104614295703178	Passage 15
R52-C09	edge_25	3.843871486087078	Passage 15
R52-C13	edge_25	3.527622789563617	Passage 15
R52-C16	edge_25	4.007052159989519	Passage 15
R52-C17	edge_25	5.227910702510633	Passage 15
R52-C18	edge_25	106.59660314593415	Passage 15
R52-C25	edge_25	3.9761048540494905	Passage 15
R52-C27	edge_25	3.2713661684207205	Passage 15
R52-C29	edge_25	2.7803042504789017	Passage 15
R52-C30	edge_25	2.998431876522202	Passage 15
R52-C31	edge_25	4.51023	Passage 15
R52-C32	edge_25	2.5911427357818653	Passage 15
R52-C35	edge_25	6.440003668110709	Passage 15
R52-C36	edge_25	3.365435668141743	Passage 15
R52-C37	edge_25	1.9540068126670411	Passage 15
R52-C39	edge_25	3.2891685892310374	Passage 15
R52-C40	edge_25	2.3202540380122803	Passage 15
R52-C42	edge_25	12.064833062758424	Passage 15
R52-C44	edge_25	1.9216897169244402	Passage 15
R52-C45	edge_25	4.594	Passage 15
R52-C46	edge_25	7.771460385904758	Passage 15
R52-C47	edge_25	24.094657426947663	Passage 15
R52-C51	edge_25	2.70858	Passage 15
R52-C57	edge_25	4.87726	Passage 15
R53-C07	edge_25	3.008610838941933	Passage 15
R53-C11	edge_25	4.246608131520405	Passage 15
R53-C12	edge_25	3.8082081461626016	Passage 15
R53-C13	edge_25	5.740629659061095	Passage 15
R53-C14	edge_25	5.776249751891916	Passage 15
R53-C16	edge_25	8.133229003439677	Passage 15
R53-C19	edge_25	3.2912558183872065	Passage 15
R53-C20	edge_25	3.3158027946929725	Passage 15
R53-C21	edge_25	2.9663998790075765	Passage 15
R53-C28	edge_25	3.6966679603753505	Passage 15
R53-C30	edge_25	4.217910633433789	Passage 15
R53-C32	edge_25	1.4612965026816669	Passage 15
R53-C35	edge_25	3.078518118515791	Passage 15
R53-C36	edge_25	2.8377416639992177	Passage 15
R53-C37	edge_25	3.8242892067408625	Passage 15
R53-C39	edge_25	2.7574629930383727	Passage 15
R53-C40	edge_25	3.016401337050742	Passage 15
R53-C41	edge_25	2.779775269340726	Passage 15
R53-C42	edge_25	4.258559853219726	Passage 15
R53-C43	edge_25	4.694099454934342	Passage 15
R53-C44	edge_25	5.384837374036628	Passage 15
R53-C50	edge_25	3.3712149211014837	Passage 15
R53-C52	edge_25	6.6670738053069325	Passage 15
R53-C57	edge_25	4.681477864856118	Passage 15
R53-C59	edge_25	4.092330036248936	Passage 15
R53-C60	edge_25	2.3129475631729557	Passage 15
R53-C61	edge_25	4.170940564599633	Passage 15
R54-C07	edge_25	2.3241858934961988	Passage 15
R54-C09	edge_25	3.9864255463531615	Passage 15
R54-C12	edge_25	2.216165548469834	Passage 15
R54-C13	edge_25	5.341573000755509	Passage 15
R54-C14	edge_25	2.3522217138294375	Passage 15
R54-C22	edge_25	4.5654894506491415	Passage 15
R54-C30	edge_25	4.441557784028284	Passage 15
R54-C34	edge_25	3.117890981790862	Passage 15
R54-C35	edge_25	3.2380268114364252	Passage 15
R54-C36	edge_25	4.922420897784601	Passage 15
R54-C38	edge_25	6.433340825896158	Passage 15
R54-C41	edge_25	2.6635061575998007	Passage 15
R54-C42	edge_25	2.1286496759872944	Passage 15
R54-C51	edge_25	4.795201281398975	Passage 15
R54-C52	edge_25	3.1656658852950095	Passage 15
R54-C56	edge_25	3.5362365458564096	Passage 15
R54-C57	edge_25	2.4227306557248687	Passage 15
R54-C58	edge_25	5.446786031327991	Passage 15
R54-C59	edge_25	6.730769751256504	Passage 15
R54-C61	edge_25	4.89418	Passage 15
R55-C16	edge_25	3.354708471334668	Passage 15
R55-C20	edge_25	3.842300594614758	Passage 15
R55-C22	edge_25	4.28334	Passage 15
R55-C28	edge_25	5.03898	Passage 15
R55-C29	edge_25	2.447369413195397	Passage 15
R55-C30	edge_25	6.525690753063611	Passage 15
R55-C31	edge_25	2.2871524733122675	Passage 15
R55-C33	edge_25	5.741612427869901	Passage 15
R55-C35	edge_25	20.995335940464035	Passage 15
R55-C37	edge_25	4.5228344896377894	Passage 15
R55-C42	edge_25	4.802961186651812	Passage 15
R55-C45	edge_25	2.5775362234310215	Passage 15
R55-C48	edge_25	4.4761550326087125	Passage 15
R55-C57	edge_25	3.76284	Passage 15
R55-C58	edge_25	5.836676129299573	Passage 15
R55-C59	edge_25	2.785536854335553	Passage 15
R56-C07	edge_25	4.330994056629392	Passage 15
R56-C08	edge_25	4.465261924029491	Passage 15
R56-C09	edge_25	4.055500063725779	Passage 15
R56-C11	edge_25	6.135917111278362	Passage 15
R56-C13	edge_25	1.9582494023766353	Passage 15
R56-C15	edge_25	4.915676621742414	Passage 15
R56-C16	edge_25	4.427018730451351	Passage 15
R56-C20	edge_25	4.0478541058481685	Passage 15
R56-C21	edge_25	6.0087912523122675	Passage 15
R56-C25	edge_25	3.639718779774953	Passage 15
R56-C27	edge_25	2.787749898678139	Passage 15
R56-C28	edge_25	3.345696182169318	Passage 15
R56-C29	edge_25	3.0719695983798685	Passage 15
R56-C30	edge_25	3.8699757524035716	Passage 15
R56-C35	edge_25	7.918217315934568	Passage 15
R56-C36	edge_25	3.3708705537846844	Passage 15
R56-C38	edge_25	5.117710706855899	Passage 15
R56-C47	edge_25	1.902612281368885	Passage 15
R56-C48	edge_25	3.6909838554350802	Passage 15
R56-C49	edge_25	2.8670498891588814	Passage 15
R56-C50	edge_25	10.576568191764045	Passage 15
R56-C52	edge_25	3.1642631535129624	Passage 15
R56-C54	edge_25	2.224778541882406	Passage 15
R56-C57	edge_25	3.760614574420802	Passage 15
R56-C58	edge_25	2.779836577461068	Passage 15
R57-C07	edge_25	7.016854797265427	Passage 15
R57-C11	edge_25	2.8880424113371808	Passage 15
R57-C13	edge_25	3.0446144597619353	Passage 15
R57-C15	edge_25	5.371963156412434	Passage 15
R57-C22	edge_25	3.645325652149305	Passage 15
R57-C28	edge_25	4.6613844197127445	Passage 15
R57-C30	edge_25	4.39938	Passage 15
R57-C31	edge_25	9.214549730569367	Passage 15
R57-C36	edge_25	7.319431506584442	Passage 15
R57-C38	edge_25	2.4665414612845664	Passage 15
R57-C54	edge_25	15.423637218522543	Passage 15
R58-C14	edge_25	3.165573179022584	Passage 15
R58-C17	edge_25	4.846038459218553	Passage 15
R58-C21	edge_25	3.9936387090163183	Passage 15
R58-C23	edge_25	3.761508003603514	Passage 15
R58-C34	edge_25	24.05390382713013	Passage 15
R58-C40	edge_25	3.1467139713169585	Passage 15
R58-C51	edge_25	5.86351	Passage 15
R59-C07	edge_25	2.487352576070651	Passage 15
R59-C18	edge_25	8.63808	Passage 15
R59-C50	edge_25	2.05751	Passage 15
R59-C54	edge_25	3.3751929383388912	Passage 15
R59-C57	edge_25	5.951136010033677	Passage 15
R60-C13	edge_25	3.7387097454914024	Passage 15
R60-C18	edge_25	3.948199148238086	Passage 15
R60-C26	edge_25	4.594298947930982	Passage 15
R60-C29	edge_25	7.921517659861151	Passage 15
R60-C30	edge_25	7.827475804687257	Passage 15
R60-C31	edge_25	2.528603778029463	Passage 15
R60-C33	edge_25	6.033690303927675	Passage 15
R60-C34	edge_25	2.1812631070006487	Passage 15
R60-C35	edge_25	4.985254169942335	Passage 15
R60-C36	edge_25	1.953865434335004	Passage 15
R60-C37	edge_25	3.466857072336558	Passage 15
R60-C41	edge_25	5.291240466951872	Passage 15
R60-C43	edge_25	7.000759737622167	Passage 15
R60-C44	edge_25	3.5260932319150564	Passage 15
R60-C57	edge_25	2.812676540642544	Passage 15
R60-C58	edge_25	3.901220036054003	Passage 15
R60-C60	edge_25	4.727872973318134	Passage 15
R61-C07	edge_25	2.9719353168010265	Passage 15
R61-C08	edge_25	3.2942323923238366	Passage 15
R61-C10	edge_25	6.924267420973727	Passage 15
R61-C12	edge_25	2.213423483125056	Passage 15
R61-C14	edge_25	4.224188354192398	Passage 15
R61-C16	edge_25	5.099719790012573	Passage 15
R61-C18	edge_25	1.9557916547456897	Passage 15
R61-C19	edge_25	2.47092	Passage 15
R61-C21	edge_25	8.69962	Passage 15
R61-C22	edge_25	3.5026065899356214	Passage 15
R61-C23	edge_25	3.518322460983577	Passage 15
R61-C29	edge_25	4.27353	Passage 15
R61-C30	edge_25	3.0495	Passage 15
R61-C31	edge_25	4.72379	Passage 15
R61-C32	edge_25	3.810810478198822	Passage 15
R61-C34	edge_25	3.05149	Passage 15
R61-C37	edge_25	4.545118422376527	Passage 15
R61-C39	edge_25	14.52563487318705	Passage 15
R61-C40	edge_25	3.7409824561643523	Passage 15
R61-C41	edge_25	3.0589531163223302	Passage 15
R61-C42	edge_25	3.7927646457543482	Passage 15
R61-C44	edge_25	3.192403399485758	Passage 15
R61-C46	edge_25	4.093566034321248	Passage 15
R61-C48	edge_25	2.9188504862513507	Passage 15
R61-C50	edge_25	5.569272735871313	Passage 15
R61-C54	edge_25	4.806665190363719	Passage 15
R61-C58	edge_25	3.2998425225054797	Passage 15
R61-C59	edge_25	4.391189694282355	Passage 15
R62-C13	edge_25	2.4946717025954976	Passage 15
R62-C18	edge_25	5.539808623535608	Passage 15
R62-C19	edge_25	4.149226215030428	Passage 15
R62-C22	edge_25	3.0465804342025304	Passage 15
R62-C23	edge_25	10.028001209302785	Passage 15
R62-C25	edge_25	4.52728	Passage 15
R62-C26	edge_25	2.1014698457965073	Passage 15
R62-C27	edge_25	8.106390916795608	Passage 15
R62-C28	edge_25	5.46822	Passage 15
R62-C30	edge_25	4.158194727294493	Passage 15
R62-C31	edge_25	6.166534660312648	Passage 15
R62-C36	edge_25	3.8393273555480443	Passage 15
R62-C39	edge_25	1.975071153331284	Passage 15
R62-C40	edge_25	4.518121530458382	Passage 15
R62-C41	edge_25	3.5565660569688182	Passage 15
R62-C46	edge_25	3.9491406292237885	Passage 15
R62-C48	edge_25	6.752379181959551	Passage 15
R62-C49	edge_25	3.1134105070794553	Passage 15
R62-C52	edge_25	5.130589648060473	Passage 15
R62-C54	edge_25	5.987688464459788	Passage 15
R62-C56	edge_25	4.040047288270006	Passage 15
R62-C57	edge_25	4.384613123986106	Passage 15
R63-C06	edge_25	2.7689223867293924	Passage 15
R63-C07	edge_25	4.58298	Passage 15
R63-C08	edge_25	4.9820842453349155	Passage 15
R63-C11	edge_25	2.949077886921529	Passage 15
R63-C12	edge_25	2.661019026689204	Passage 15
R63-C13	edge_25	2.147925450313822	Passage 15
R63-C16	edge_25	6.772821214572563	Passage 15
R63-C18	edge_25	4.035871008678743	Passage 15
R63-C19	edge_25	1.5531700051364377	Passage 15
R63-C20	edge_25	72.81135860378717	Passage 15
R63-C21	edge_25	5.667796206963395	Passage 15
R63-C26	edge_25	3.4978847250649627	Passage 15
R63-C29	edge_25	4.782076667077023	Passage 15
R63-C30	edge_25	3.844409177281101	Passage 15
R63-C36	edge_25	4.027817155132564	Passage 15
R63-C40	edge_25	5.105202890662054	Passage 15
R63-C43	edge_25	3.8761328476040475	Passage 15
R63-C45	edge_25	3.201921133599841	Passage 15
R63-C48	edge_25	7.341000660800973	Passage 15
R63-C50	edge_25	2.4951444039688564	Passage 15
R63-C54	edge_25	4.4384460486193715	Passage 15
R63-C56	edge_25	3.2220131474616993	Passage 15
R63-C57	edge_25	5.21267	Passage 15
R63-C58	edge_25	20.002273993173198	Passage 15
R64-C08	edge_25	8.4731	Passage 15
R64-C10	edge_25	4.532266929303679	Passage 15
R64-C12	edge_25	5.342078353478303	Passage 15
R64-C14	edge_25	21.11446603806196	Passage 15
R64-C15	edge_25	3.445688967257047	Passage 15
R64-C19	edge_25	2.3912884363781215	Passage 15
R64-C20	edge_25	4.505805974955846	Passage 15
R64-C22	edge_25	3.470006930336595	Passage 15
R64-C30	edge_25	4.125910836114944	Passage 15
R64-C31	edge_25	2.1808078152919723	Passage 15
R64-C32	edge_25	1.1744065573276472	Passage 15
R64-C35	edge_25	3.767784298722713	Passage 15
R64-C44	edge_25	3.0272342645652133	Passage 15
R64-C46	edge_25	2.8647350034916874	Passage 15
R64-C50	edge_25	4.616856750281107	Passage 15
R64-C51	edge_25	2.06834	Passage 15
R65-C07	edge_25	2.588576268808813	Passage 15
R65-C08	edge_25	5.127021331585207	Passage 15
R65-C14	edge_25	5.792808598028049	Passage 15
R65-C16	edge_25	3.96043	Passage 15
R65-C17	edge_25	5.948724731314284	Passage 15
R65-C23	edge_25	2.293551928180624	Passage 15
R65-C24	edge_25	4.2586971855952545	Passage 15
R65-C25	edge_25	3.8335816942821666	Passage 15
R65-C30	edge_25	9.749399295649905	Passage 15
R65-C31	edge_25	1.8190258167751052	Passage 15
R65-C32	edge_25	3.8759429703873964	Passage 15
R65-C34	edge_25	1.934402763479815	Passage 15
R65-C36	edge_25	7.848069238373496	Passage 15
R65-C37	edge_25	4.195728101709426	Passage 15
R65-C39	edge_25	2.64049	Passage 15
R65-C40	edge_25	5.320537839392214	Passage 15
R65-C44	edge_25	4.710146292941513	Passage 15
R65-C47	edge_25	4.140584252368637	Passage 15
R65-C50	edge_25	3.863722086115296	Passage 15
R65-C52	edge_25	3.526420247081362	Passage 15
R65-C56	edge_25	2.0205152344646384	Passage 15
R65-C57	edge_25	4.971850655704994	Passage 15
R66-C07	edge_25	3.2681204477897152	Passage 15
R66-C09	edge_25	10.778777979346875	Passage 15
R66-C21	edge_25	15.502937049693863	Passage 15
R66-C24	edge_25	4.324617605943682	Passage 15
R66-C25	edge_25	3.364322441601701	Passage 15
R66-C27	edge_25	2.5984318540273685	Passage 15
R66-C32	edge_25	14.357577060459429	Passage 15
R66-C37	edge_25	2.878779330749123	Passage 15
R66-C41	edge_25	31.632692432652888	Passage 15
R66-C42	edge_25	7.690514585012934	Passage 15
R66-C43	edge_25	3.7711141577424456	Passage 15
R66-C46	edge_25	14.987637232772297	Passage 15
R66-C49	edge_25	1.450887770173233	Passage 15
R67-C09	edge_25	1.8106216670416417	Passage 15
R67-C11	edge_25	3.346791677971697	Passage 15
R67-C14	edge_25	2.8893007329775067	Passage 15
R67-C15	edge_25	3.4623745222411575	Passage 15
R67-C16	edge_25	5.080640784505551	Passage 15
R67-C19	edge_25	4.004783861704356	Passage 15
R67-C20	edge_25	7.138131937765219	Passage 15
R67-C23	edge_25	2.4436563178372097	Passage 15
R67-C24	edge_25	4.099898111736115	Passage 15
R67-C28	edge_25	2.2939451045308923	Passage 15
R67-C30	edge_25	5.307022773784283	Passage 15
R67-C34	edge_25	4.583743561711193	Passage 15
R67-C38	edge_25	3.2217544898366883	Passage 15
R67-C39	edge_25	2.5583795475620903	Passage 15
R67-C47	edge_25	2.9342499527462316	Passage 15
R67-C49	edge_25	4.789627338456514	Passage 15
R67-C58	edge_25	4.232901483900738	Passage 15
R68-C08	edge_25	3.058477242176875	Passage 15
R68-C11	edge_25	6.792530942881919	Passage 15
R68-C13	edge_25	4.492555713087027	Passage 15
R68-C14	edge_25	4.166538512872625	Passage 15
R68-C15	edge_25	4.980143250319882	Passage 15
R68-C19	edge_25	2.793446794019375	Passage 15
R68-C25	edge_25	3.5131902921523905	Passage 15
R68-C26	edge_25	3.597155211517552	Passage 15
R68-C27	edge_25	4.863973550571718	Passage 15
R68-C28	edge_25	3.9427557148903283	Passage 15
R68-C31	edge_25	6.717029646995083	Passage 15
R68-C32	edge_25	2.1701697397610893	Passage 15
R68-C33	edge_25	6.636659668678984	Passage 15
R68-C34	edge_25	5.5670689681238335	Passage 15
R68-C35	edge_25	4.95393	Passage 15
R68-C38	edge_25	4.101439247264567	Passage 15
R68-C39	edge_25	2.327409239700706	Passage 15
R68-C42	edge_25	2.826812685249922	Passage 15
R68-C43	edge_25	3.4126824833951908	Passage 15
R68-C48	edge_25	3.704307531729686	Passage 15
R68-C52	edge_25	5.175065876279982	Passage 15
R68-C54	edge_25	4.016515429888645	Passage 15
R69-C07	edge_25	2.3957747560728153	Passage 15
R69-C08	edge_25	2.5450751787121053	Passage 15
R69-C11	edge_25	2.6016728407180514	Passage 15
R69-C13	edge_25	4.23473	Passage 15
R69-C14	edge_25	3.5321397899324745	Passage 15
R69-C15	edge_25	3.76365	Passage 15
R69-C16	edge_25	3.267551324631282	Passage 15
R69-C17	edge_25	2.2091068961241125	Passage 15
R69-C19	edge_25	3.0782758788839066	Passage 15
R69-C20	edge_25	5.143079322830598	Passage 15
R69-C21	edge_25	5.593117869268583	Passage 15
R69-C22	edge_25	5.765884656771105	Passage 15
R69-C29	edge_25	3.486268808967128	Passage 15
R69-C30	edge_25	2.4208210202880567	Passage 15
R69-C31	edge_25	2.3413950297276633	Passage 15
R69-C34	edge_25	2.9239813317538452	Passage 15
R69-C40	edge_25	6.0722912219798815	Passage 15
R69-C45	edge_25	8.545819577421582	Passage 15
R69-C46	edge_25	1.7775157489976543	Passage 15
R69-C47	edge_25	2.6681329573187034	Passage 15
R69-C48	edge_25	5.440963970974122	Passage 15
R69-C49	edge_25	10.083577808206591	Passage 15
R69-C52	edge_25	5.831010093340508	Passage 15
R69-C56	edge_25	4.396548559599331	Passage 15
R69-C58	edge_25	6.1172478583068415	Passage 15
R70-C08	edge_25	2.9576364584244104	Passage 15
R70-C09	edge_25	4.792715397901312	Passage 15
R70-C11	edge_25	1.745535791845025	Passage 15
R70-C12	edge_25	7.33127	Passage 15
R70-C14	edge_25	3.08613	Passage 15
R70-C15	edge_25	4.435039001478855	Passage 15
R70-C19	edge_25	2.0407431230012634	Passage 15
R70-C21	edge_25	3.5906037969049307	Passage 15
R70-C22	edge_25	3.47163	Passage 15
R70-C24	edge_25	4.455485911064649	Passage 15
R70-C25	edge_25	2.2219255255173707	Passage 15
R70-C26	edge_25	1.6812217312410263	Passage 15
R70-C27	edge_25	4.062661625379816	Passage 15
R70-C29	edge_25	8.339570490866976	Passage 15
R70-C30	edge_25	5.686061333697142	Passage 15
R70-C31	edge_25	10.666191242018234	Passage 15
R70-C36	edge_25	38.182805114754316	Passage 15
R70-C38	edge_25	3.9537	Passage 15
R70-C39	edge_25	3.484171468723507	Passage 15
R70-C41	edge_25	3.1540777184747455	Passage 15
R70-C42	edge_25	5.246028800195571	Passage 15
R70-C45	edge_25	3.0603476976194632	Passage 15
R70-C46	edge_25	1.2745421581658545	Passage 15
R70-C47	edge_25	5.117371963074488	Passage 15
R70-C49	edge_25	4.709825568085257	Passage 15
R70-C50	edge_25	5.1446325580120735	Passage 15
R70-C51	edge_25	4.605471837438706	Passage 15
R70-C57	edge_25	2.866323847394018	Passage 15

## Sheet: Figure5G-source
R03-C10	R03-C13	R03-C19	R03-C21	R03-C26	R03-C27	R03-C43	R03-C44	R03-C48	R03-C52	R03-C54	R03-C64	R03-C65	R03-C69	R03-C70	R04-C07	R04-C09	R04-C11	R04-C12	R04-C13	R04-C18	R04-C25	R04-C29	R04-C30	R04-C43	R04-C44	R04-C47	R04-C48	R04-C49	R04-C51	R04-C56	R04-C57	R04-C61	R04-C64	R04-C68	R04-C70	R05-C08	R05-C09	R05-C17	R05-C18	R05-C19	R05-C20	R05-C28	R05-C29	R05-C30	R05-C45	R05-C46	R05-C48	R05-C50	R05-C56
3.1279334555096434	1.7476797865711606	5.724856193621052	3.4409882922326758	2.790927181972343	2.3187888795093103	1.613449651218566	1.7849942583885312	3.9232867550682764	3.0698961481545055	2.066936590654727	4.013158196701431	3.7911233259520443	1.59161	2.2028426716423715	4.259033973557247	5.232837261370672	4.7189570030511545	4.7419	2.0104225101167956	3.8455919312436864	3.159138102348919	3.4265799904029732	3.8926993875277938	2.0769880605930027	2.070143223070641	3.066472010512304	4.2311	1.6011149744839241	3.8108545414246753	2.8839857664625197	3.300350576272893	1.6423763107441516	4.083188948013858	4.320909439079002	3.022532815456092	1.144297297857745	3.768439110364581	5.2015442805037875	6.020403298669885	3.3194695729513968	4.153799074586458	2.4126464365120848	4.011187479231618	4.38083	4.5448617323490215	3.4665474466426485	1.6451461273021466	1.7890970522541003	3.331102885702674
3.650975521372442	3.1409997333064905	6.3510479007903555	4.559624154335761	3.7665481052135212	3.923157785021596	3.2504041818518665	2.8168814835317963	4.739240098467243	4.797359859349158	3.473241427629486	5.513417461807897	4.696727159141505	2.3523531532128006	3.1719141871568057	5.193095704780379	6.3752513557865536	5.26049	5.201948288642009	3.789252081131592	4.826101300599815	4.463135696889206	4.392424093288842	4.916989318836536	2.6553780650459338	3.0615330305088633	4.112284646256166	5.692756521523426	3.1513221052402156	4.772576468627497	3.588520295978047	4.515434359567417	2.720857412551761	4.822964226661633	5.445979251879555	3.5242495967809475	2.228872678132139	4.800158283636368	5.718875785979085	6.976873635137244	4.438429662442935	5.5920801208920645	3.2874593502474907	5.4101042829522425	5.0035556109093156	5.03223	3.7454634973467575	3.678898642119208	2.3072356910624494	3.961425541349533
3.2864426516482856	3.054322396807351	5.529640977754814	4.389903863276742	3.467276866868413	3.2270899268114936	3.299454750192606	2.6494975790364252	3.7448083659194085	3.6547737550726276	3.012361362740664	4.6438124717709695	3.8270472524764765	2.7982724871219777	2.90446	4.72536	5.375029781842085	4.568705249179686	4.021406017757209	2.3293278409173324	4.298428493639954	3.615473622329291	3.6115441734246714	4.669354335264595	1.9262766686043955	3.3910260454242946	3.6365282981291607	4.623097504496739	2.786616925745993	3.907646515308746	3.536138707286927	3.602267464388159	2.25352	4.586732513266059	4.444530062261772	2.783370991197578	2.5774923434052637	3.98491	4.230574553755463	7.284579093716985	3.942265922439844	4.613591603353629	2.936434957617897	5.184754495641479	4.459068169869471	4.624857556088389	2.904253506939842	2.7545816155218787	2.0465834968128673	3.6268039591129946
4.344610574523025	3.3699027673788997	5.736449378878888	5.396606188991897	3.7684071516036663	3.301626135184739	3.3216590773427153	3.516219161639645	5.184807939571421	4.2257873298733495	4.0363247760744105	5.193898370898798	4.231834682028852	2.533568241004891	3.0061492499876796	5.277528738038315	6.555213609354486	5.187719986687275	4.456674550710742	3.640232430039864	4.5027159969246355	4.755736480368021	4.602973548778765	5.148433008674756	2.7682285418681056	3.714207074143122	4.497725220855882	5.785046012501241	3.187184956347025	4.984785755471696	4.044947276064647	4.3353347166421266	3.2999589557815714	4.8675509562807555	4.916862643374861	3.763982401219064	2.686608553678708	4.836446104835843	6.419330716366123	7.9206140063845645	4.829951461557152	5.117263573884407	3.460298088844801	5.749958628504013	4.688609483531044	4.9852648243677455	3.8811134367823703	3.3277207399781483	2.355382109720597	4.321425421058017
2.747143800732876	3.196973107834137	5.257649981091398	4.5039	3.5390537901599335	3.287260026156135	2.6634161497069586	2.561137735201647	3.7688245557683953	3.525804883383052	3.303208726590152	4.950720976587471	3.4074778041808536	2.0467706825557985	3.177194305598204	3.9546867359064692	5.557318375858562	4.202187518022404	3.8266718791115166	3.387499060637791	4.510905089664585	3.587992299555938	3.795292586610522	4.642869738236638	2.4391049753103546	2.129024568470483	3.5411046721194155	4.679385754019517	2.9410596133290596	4.312547328369746	3.2795	3.845966397889152	2.5792378179323237	4.090482609217846	4.222944678885069	3.299094103185337	2.2681916490713294	4.80262	5.091472541481302	7.069798955949803	3.524437279977178	4.402426012273266	2.9417876074579428	4.064895052157037	4.355358910679597	4.208837273424348	3.574679761387202	2.8690989120381625	1.943599555242044	3.9412654805024845
3.297797459750254	2.860562942483709	5.246007801210062	4.010375878892236	3.1555368060402866	2.604879424650056	2.774176290357799	2.6197515936827256	3.2475735493401823	3.384461313515593	3.1656740140311643	4.597037993448655	3.0192888936081044	1.8007808401421341	2.8795766666705833	4.609439575000163	5.376562911644819	3.9921249569239365	3.7140320312804462	2.3794436302266915	4.829272477118632	3.614689157335544	4.101251811582861	4.1712	1.750533472325628	2.6169877351108073	3.107846005703358	3.5292144984627116	2.3745296545401273	3.7867614916914305	3.8421946752410463	3.049396645598936	1.71779	4.219797356392745	4.3057207888944715	2.008448566538332	1.212315057763212	4.330791986987951	6.825162585831924	7.323889308437585	3.899078792138994	3.4820956944905976	2.9807208890938734	4.807143571023653	3.9512152765199287	4.668289734496563	2.627906409407906	2.9409885414822816	1.8547861194213264	2.9180370254391383
4.080209284531512	3.2759682288503513	7.153126846803596	5.461596183948889	4.029662267626451	4.061043024808256	3.590741720671094	3.220915362179517	4.235092423415619	5.016635815306107	4.02437	6.0519194957499165	4.855349592613632	2.2760222553662173	3.8020607419056467	5.882057314047406	6.733301528594967	6.117624855551428	4.942325091528436	3.3569686992794816	5.735224125107975	4.690360627720397	5.086580791158175	5.188654714977793	2.6797266445125083	2.7372950038244914	3.8827306620920257	5.8572932108194475	2.7967940819259485	5.0120927702612965	4.320863196579769	4.589172664950086	2.134936395906856	5.198025160468047	6.001808837827152	3.384846612340866	2.1190735201504447	5.197638299400644	6.813034842877381	8.065851243238539	5.044720446707327	5.4650796577581655	2.8649165528293996	5.910612388395655	5.109059826849844	5.715927797189871	3.7845847944362445	3.372827174370399	2.5247760222295583	3.9185
3.548048990159207	2.405668165429493	7.264593887406336	4.796948994364229	2.850454677653367	2.96715	3.4721446353604644	2.460967486672158	4.06969	3.8426002799388064	2.3701335232681275	6.322766018557194	5.13558	1.5343383938723347	3.0853736949418864	5.234385195400703	6.400118623212074	6.034386233227812	5.751600904019008	2.5284569855928885	5.471605320717828	4.676129046808362	5.127467594375408	4.704404149890029	2.7134385933386747	2.0481799164832326	3.52863	5.892311221764133	3.7168362609161028	4.5437910824272025	3.7425308315569423	4.166880882011861	0.9990653466985808	4.45293	5.987211111465524	2.716794701534192	1.942954598228204	4.90309	7.492085566858764	7.159859382174136	5.082636160326141	5.195880685298031	2.6366921314873273	5.093414530791272	5.2854586968521815	5.7469397290985125	2.9396087216103006	2.318309290839222	2.015842612956971	2.5354472190674113
4.286056661199983	3.376698293954525	6.0469948967857166	4.852435041243314	3.727322077986764	3.3036866683161885	3.103371145547295	2.62732	4.328850836461852	4.902170566194643	3.4624230753129583	5.599529544361897	4.030565330043001	2.3348513946462903	3.425605179468991	5.101247319885746	6.103494418839388	5.454320610312423	5.014604892685119	3.3112778028899017	5.44186	4.606768966998414	4.705	5.164480820079694	2.691181591131409	3.0542196023526564	3.8969421971656915	5.203145458277571	2.2696454844389264	4.551420926547089	4.05938	4.002313236357354	1.9408737309135933	5.01601	5.211489372631777	3.3602798153917943	2.45777	4.911761256315146	7.246661826225213	7.8774707539749915	4.569959408885681	4.482313625832208	3.2836933587595656	5.351219146636511	4.703185311745766	5.129145563814552	3.7660069795557654	3.6203509768774333	2.3692850921159003	4.050141759435735
4.228153654583727	3.6835073138799905	6.359701955636336	5.464375104982653	4.1029477643861005	3.5292578972314277	3.7289022067424478	3.935251153268169	5.023199739820016	4.881211722762518	3.9335351866733745	5.546281337873646	4.5549448337984115	2.9116994687441204	3.6697366756971457	5.88637	6.8861615346189975	5.6328073532905965	4.66467	3.903636828973231	5.5673484359124785	4.88135	5.023408731992876	5.35946	3.3745288303068057	3.569351636835605	4.450215713834777	5.288052268832111	3.1057558503137117	5.0646358583613145	4.1620056570733945	4.449289180503969	2.633301949302435	5.647529072895599	6.059518647144988	3.644909642050327	2.8735773299239167	5.264686150267484	6.893436317922845	8.495136824657191	5.359754761281692	5.872423363727661	3.762882730648478	5.869134834186819	5.0091178090354465	5.864621039328316	3.750197230419778	4.278196962524887	2.795493576271138	4.6827917882852885
[truncated: 864 more columns]
